# Supplementary material for: Psychometric properties of the Spanish version of the Jefferson Scale of Empathy: making sense of the total score through a second order confirmatory factor analysis
Source: BMC Med Educ. 2016 Sep 19;16:242. doi: 10.1186/s12909-016-0763-5 (PMC5028960; doi:10.1186/s12909-016-0763-5)
Supplement: Additional file 2: — DataSheet. (XLSX 107 kb) [file 12909_2016_763_MOESM2_ESM.xlsx]

## Sheet: Dados_JordiPales
School	Year	Gender	JSE-S
			Item1	Item2	Item3	Item4	Item5	Item6	Item7	Item8	Item9	Item10	Item11	Item12	Item13	Item14	Item15	Item16	Item17	Item18	Item19	Item20
1	1	2	6	7	6	7	2	5	6	3	6	4	6	3	6	3	5	5	7	3	6	7
1	1	2	6	7	6	6	4	6	7	6	7	7	7	7	5	7	7	7	7	4	7	7
1	1	2	7	7	5	6	1	2	6	7	6	7	7	6	7	7	4	7	7	6	7	7
1	1	2	7	7	4	7	4	4	6	5	5	5	7	6	7	7	6	6	6	3	7	6
1	1	1	6	7	3	7	3	3	7	7	5	7	7	7	7	7	6	7	6	1	7	7
1	1	2	7	7	6	6	6	3	5	6	5	7	6	7	7	7	6	7	6	1	6	6
1	1	2	7	7	3	7	3	2	5	6	7	7	7	7	5	7	7	7	7	3	7	7
1	1	2	7	7	5	7	5	5	7	6	6	7	7	6	6	7	7	7	7	1	6	7
1	1	1	5	7	4	5	5	6	6	6	7	6	6	7	7	6	5	7	7	6	6	5
1	1	2	7	7	6	7	4	6	7	5	7	7	7	6	7	6	7	7	7	3	7	7
1	1	2	7	7	4	7	5	1	2	3	7	6	7	2	6	4	7	7	7	6	7	7
1	1	1	7	7	3	7	6	5	7	7	7	7	7	7	7	7	7	7	7	4	7	7
1	1	2	7	6	3	7	4	6	7	6	7	6	7	6	5	7	7	6	6	3	7	7
1	1	2	7	7	6	5	4	6	7	2	2	4	4	5	7	7	3	7	5	7	4	5
1	1	2	7	6	4	4	4	5	7	7	7	7	6	5	5	6	6	5	5	5	7	7
1	1	2	7	7	3	7	2	7	7	7	7	7	7	5	7	7	7	7	7	3	7	7
1	1	1	7	6	4	5	3	4	4	4	7	5	6	6	5	7	6	6	6	5	7	6
1	1	2	7	4	6	7	2	6	7	6	6	4	3	6	6	6	7	6	6	4	7	7
1	1	1	7	7	4	7	7	3	5	6	6	7	7	4	6	7	7	6	5	1	7	7
1	1	1	7	6	6	7	4	5	6	6	7	6	7	6	7	7	6	7	6	2	7	7
1	1	1	7	7	3	7	4	3	5	5	6	4	7	5	6	5	6	6	6	4	4	5
1	1	1	7	7	6	7	5	3	6	7	6	7	7	6	6	7	7	7	7	3	7	7
1	1	2	5	7	6	7	5	6	6	4	7	7	7	6	7	7	7	7	7	4	4	7
1	1	2	6	7	7	7	6	3	7	7	7	7	6	6	5	6	7	7	7	3	7	7
1	1	2	7	7	5	7	4	6	7	6	7	7	7	7	7	7	6	7	7	1	5	7
1	1	2	6	7	4	6	5	6	5	6	6	7	7	6	6	6	7	7	7	4	7	7
1	1	2	7	7	3	7	7	6	7	7	7	7	7	7	7	7	7	7	6	2	7	7
1	1	1	6	6	4	5	4	4	6	5	5	5	4	7	4	6	4	5	6	5	7	7
1	1	2	7	7	4	7	1	4	7	7	7	7	7	6	7	6	7	7	7	4	7	7
1	1	2	7	7	7	7	4	6	7	6	7	7	7	7	7	7	7	7	7	5	7	7
1	1	2	6	7	4	7	7	5	7	7	6	7	7	6	7	7	6	7	6	4	7	7
1	1	1	5	7	5	7	6	3	6	7	7	7	6	6	7	7	6	7	7	2	7	7
1	1	2	6	7	5	7	6	4	7	7	7	7	6	7	7	7	7	7	7	5	7	7
1	1	2	6	7	4	7	1	3	5	2	7	7	7	6	5	7	5	7	4	3	7	7
1	1	2	7	7	6	6	3	6	5	5	6	6	7	5	6	6	5	5	5	3	6	5
1	1	1	5	7	4	7	5	3	7	6	7	7	2	7	7	5	6	7	7	7	7	5
1	1	1	1	5	4	6	2	4	4	7	6	4	2	4	6	7	3	3	4	1	6	3
1	1	2	7	7	5	7	6	2	6	7	7	7	7	6	7	7	6	7	6	2	6	6
1	1	2	6	7	5	7	3	5	6	6	5	7	5	5	6	5	5	6	5	1	7	6
1	1	2	7	7	6	7	7	7	7	7	6	7	6	7	7	7	7	7	6	2	7	7
1	1	2	7	7	4	7	5	4	7	7	7	7	7	7	7	7	7	7	5	2	7	7
1	1	2	6	7	4	7	2	5	6	3	7	7	7	6	7	7	7	7	6	4	7	7
1	1	1	7	7	7	7	5	6	7	7	7	6	5	2	7	6	4	7	7	1	7	7
1	1	2	4	7	4	5	4	5	4	5	7	6	5	6	5	6	6	6	6	6	7	6
1	1	2	5	7	6	7	5	5	4	5	5	7	7	6	5	7	7	7	6	6	7	7
1	1	2	4	7	1	7	1	1	6	6	6	7	3	7	4	7	7	7	6	1	7	7
1	1	2	7	7	5	7	6	6	7	7	7	7	7	7	7	7	7	7	7	7	7	7
1	1	1	7	7	6	7	6	2	4	6	7	7	7	6	7	7	6	7	7	4	7	7
1	1	2	7	7	5	6	5	4	6	6	7	7	6	5	7	7	7	7	7	3	6	7
1	1	2	7	7	6	7	2	7	1	6	7	7	7	6	7	7	7	7	6	2	7	7
1	1	2	6	7	6	7	1	3	4	3	6	7	6	6	6	7	7	7	3	2	7	7
1	1	2	7	7	3	6	3	4	6	4	7	7	7	6	6	7	7	7	7	2	7	7
1	1	1	7	7	2	7	4	2	7	7	6	6	7	7	6	7	7	7	5	2	7	7
1	1	1	7	7	6	6	7	5	6	6	6	6	6	6	6	7	7	6	6	4	7	6
1	1	2	7	7	4	6	4	4	2	2	7	5	7	7	5	6	6	6	6	5	7	5
1	1	2	7	7	5	6	6	5	7	7	6	7	7	6	6	7	7	7	5	5	7	7
1	1	2	1	7	7	7	4	7	5	4	7	7	7	7	6	7	6	7	7	2	7	7
1	1	2	7	7	5	6	2	5	5	6	2	5	4	6	6	6	4	6	2	2	7	5
1	1	2	4	7	4	5	5	5	5	3	5	6	6	6	7	7	7	6	4	2	7	6
1	1	2	7	7	6	6	1	4	6	6	6	7	3	7	7	7	5	6	4	3	7	7
1	1	2	6	7	4	5	6	4	6	7	7	7	7	6	7	7	7	7	6	7	7	7
1	1	2	3	7	3	7	5	3	6	6	7	7	7	6	6	5	7	7	7	3	7	6
1	1	1	5	7	6	5	3	3	5	6	6	5	6	7	5	6	4	5	5	3	2	5
1	1	2	6	6	5	6	1	6	7	5	7	4	6	4	7	6	5	7	7	1	7	7
1	1	1	7	7	3	7	4	6	7	5	7	5	7	6	5	7	7	7	7	6	7	7
1	1	2	7	7	3	7	5	5	7	7	7	7	7	7	7	7	7	7	5	3	7	7
1	1	2	7	7	4	6	3	3	4	7	7	7	6	7	6	6	6	7	7	5	7	7
1	1	2	7	7	3	5	2	3	2	6	6	7	7	6	4	7	2	7	6	1	7	4
1	1	2	4	7	6	4	6	3	6	5	6	7	5	3	3	7	4	6	6	5	7	6
1	1	2	6	7	4	7	1	3	4	6	7	7	7	7	6	7	6	6	7	7	7	7
1	1	2	6	7	5	7	5	4	7	7	6	6	6	7	7	7	7	5	6	4	7	7
1	1	2	7	7	5	7	5	4	7	5	7	6	6	6	6	7	7	5	5	3	6	7
1	1	1	7	6	4	6	5	4	5	5	5	6	7	5	5	7	6	6	6	5	6	6
1	1	1	6	7	7	7	1	6	7	7	4	7	7	6	7	7	1	7	1	7	7	7
1	1	2	7	6	5	6	6	6	7	7	7	6	7	7	6	7	7	5	5	7	7	5
1	1	2	6	7	3	7	5	5	4	3	4	7	6	7	7	7	7	7	3	4	7	7
1	1	2	4	7	6	7	1	5	7	6	7	3	5	7	7	3	4	7	7	1	7	7
1	1	2	6	4	5	7	6	6	3	2	7	7	3	6	6	7	6	7	6	4	7	7
1	1	2	7	7	5	7	4	3	7	6	7	7	7	7	6	6	6	7	6	3	7	7
1	1	2	1	7	3	7	3	6	6	6	7	7	7	6	4	7	6	7	4	6	7	7
1	1	1	3	6	5	7	7	6	6	7	4	6	2	6	6	7	5	6	2	1	1	6
1	1	2	6	6	6	6	5	5	7	5	5	6	7	3	5	6	4	4	3	3	6	6
1	1	2	5	7	4	7	5	3	7	5	7	7	6	7	7	7	7	7	7	3	5	5
1	1	2	7	6	2	7	5	2	5	6	4	6	7	5	6	7	5	5	4	3	7	5
1	1	2	5	7	2	6	5	4	6	6	6	6	6	6	6	7	5	6	6	4	6	6
1	1	1	7	7	6	7	6	6	7	7	7	7	7	7	7	7	7	7	7	7	6	7
1	1	2	6	7	3	7	5	4	7	6	6	7	5	5	6	6	6	7	7	5	6	7
1	1	2	6	7	6	6	4	6	2	6	6	4	3	2	5	6	4	5	5	6	7	7
1	1	2	5	7	5	7	1	5	5	5	6	6	4	6	6	6	6	7	5	3	7	7
1	1	2	5	5	6	7	3	4	6	5	6	7	7	7	6	5	5	7	6	5	7	7
1	1	2	4	7	6	7	5	5	5	6	5	5	6	6	6	7	6	7	6	4	7	7
1	1	2	7	7	5	7	5	5	6	7	6	7	6	7	7	7	6	7	6	2	7	7
1	1	2	7	7	5	6	6	4	7	4	6	6	7	5	7	7	6	7	5	2	7	7
1	1	2	5	7	4	7	7	3	7	7	7	7	7	7	7	7	7	7	7	4	7	7
1	1	1	7	7	3	7	2	3	4	2	7	6	7	5	5	7	6	7	7	3	6	7
1	1	1	5	7	5	7	3	5	6	5	7	5	5	6	7	6	6	6	7	1	7	6
1	1	2	7	7	4	6	5	5	6	7	7	7	7	7	7	7	7	7	5	3	7	7
1	1	2	1	7	4	7	3	5	1	1	5	3	7	7	4	7	7	7	4	2	7	7
1	1	2	7	7	5	7	7	2	7	6	6	7	5	5	6	6	7	6	7	4	7	7
1	1	1	6	7	6	5	2	5	7	7	7	7	6	4	5	6	6	6	7	7	7	6
1	1	2	7	7	4	7	4	3	6	6	7	6	6	5	6	7	7	6	6	6	7	7
1	1	1	7	7	3	6	6	2	7	6	6	7	6	6	7	7	7	5	6	5	5	5
1	1	1	5	7	2	3	5	2	5	7	6	7	7	4	6	5	5	7	5	1	4	5
1	1	2	7	7	5	7	7	4	6	7	7	7	7	7	7	7	7	7	7	2	7	7
1	1	1	6	7	5	6	4	5	5	6	7	7	5	5	6	7	7	7	6	5	7	7
1	1	2	6	7	5	7	5	5	6	6	7	7	5	5	6	6	7	7	6	6	7	7
1	1	1	6	7	3	5	3	3	3	4	7	6	5	6	6	6	7	7	6	5	6	6
1	1	1	7	7	6	7	3	5	6	6	5	7	7	7	7	7	7	7	3	1	7	7
1	1	2	7	7	3	5	3	4	5	5	7	7	6	4	7	6	6	7	6	2	6	6
1	1	2	7	7	3	7	4	6	5	7	6	6	7	7	7	7	7	7	7	6	7	7
1	1	2	7	7	6	6	4	5	6	7	7	7	7	7	6	7	6	7	7	6	7	7
1	1	2	7	7	2	7	7	3	3	6	7	4	7	7	6	7	7	7	7	2	7	7
1	1	2	7	7	6	7	4	6	6	6	5	7	6	2	6	6	6	6	7	2	7	7
1	1	2	7	7	3	7	4	5	6	7	4	7	6	6	5	7	7	7	5	5	7	7
1	1	2	6	7	5	7	6	4	7	5	7	4	4	6	7	6	7	7	7	4	3	7
1	1	2	7	6	5	6	6	3	4	5	6	7	5	4	6	7	7	6	6	5	7	7
1	1	2	7	7	3	7	5	6	7	7	7	7	7	7	7	7	7	7	7	5	7	7
1	1	2	6	7	5	6	4	3	7	7	7	7	7	6	5	7	6	7	7	4	7	7
1	1	1	7	7	3	5	5	2	4	6	5	7	6	6	5	7	7	7	5	3	7	7
1	1	2	7	7	4	4	2	4	3	6	6	6	6	6	6	7	6	7	7	2	7	7
1	1	2	5	5	6	6	4	7	6	6	7	6	6	6	4	7	4	5	6	4	7	7
1	1	2	7	7	3	7	7	3	7	5	7	6	7	6	7	6	7	7	6	2	5	6
1	1	2	5	6	4	6	2	4	6	3	5	5	5	4	5	6	5	6	5	6	5	6
1	1	2	7	6	4	7	4	4	7	7	7	7	5	7	7	7	7	6	6	4	6	7
1	1	2	7	6	4	5	2	4	2	6	5	6	7	7	6	7	6	6	5	2	7	7
1	1	2	7	7	4	6	5	5	7	7	7	7	7	7	7	7	7	7	7	5	7	7
1	1	2	5	7	7	7	5	3	2	2	7	7	5	2	7	4	4	6	6	2	5	4
1	1	2	7	7	2	7	2	2	7	7	7	7	6	7	7	7	7	7	7	1	7	7
1	1	1	7	7	7	7	7	7	7	7	7	7	7	7	7	7	7	7	7	4	7	7
1	1	1	7	7	5	7	2	6	7	7	7	7	7	7	7	7	6	7	7	1	7	7
1	1	2	6	7	5	6	4	4	7	5	7	6	6	5	6	6	6	5	6	4	7	6
1	1	2	7	5	6	5	4	6	6	6	5	5	6	6	5	6	7	7	2	6	3	6
1	1	1	4	7	6	7	3	5	7	4	7	4	6	6	3	3	2	7	5	3	7	4
1	1	2	6	6	6	6	4	3	6	6	5	6	7	6	6	7	6	6	6	7	6	7
1	1	2	7	7	7	7	4	5	6	6	6	6	6	5	5	6	5	7	6	7	7	7
1	1	2	7	6	4	6	6	5	7	7	7	7	7	7	6	7	7	7	7	5	7	7
1	1	1	6	6	6	7	4	6	6	6	7	7	7	7	7	7	7	7	7	5	6	7
1	1	2	7	7	2	7	5	6	7	7	7	5	7	7	7	7	6	7	3	4	6	7
1	1	2	7	6	4	7	4	6	5	4	7	6	4	5	7	5	7	6	7	7	5	7
1	1	2	6	7	2	7	4	7	7	7	7	6	6	7	7	7	7	7	7	7	4	7
1	1	2	7	7	5	6	5	2	7	7	7	7	7	7	7	7	5	7	5	4	7	7
1	1	2	6	6	6	4	2	5	3	5	5	6	5	5	3	6	6	5	5	4	6	5
1	1	1	5	7	3	5	5	5	5	5	5	5	3	2	4	5	6	6	5	1	6	4
1	1	1	6	7	4	7	2	4	3	3	6	6	6	6	6	6	7	6	5	3	7	7
1	1	1	3	7	6	7	7	3	7	5	3	6	5	5	3	5	6	5	5	5	6	5
1	1	1	5	6	4	7	7	5	5	5	5	7	7	5	7	5	2	6	5	1	7	5
1	1	2	7	7	7	7	5	7	7	4	7	7	7	7	7	7	6	7	6	4	7	7
1	1	2	7	7	7	7	4	4	7	7	7	7	7	7	7	7	7	7	7	3	7	7
1	1	2	7	7	7	7	4	4	7	4	7	7	5	5	4	7	7	7	5	1	7	6
1	1	2	6	7	2	7	6	2	5	5	6	7	3	5	7	6	7	7	7	2	7	7
1	1	1	5	5	6	5	2	3	3	6	3	6	6	4	2	3	3	5	2	7	4	3
1	1	2	6	6	5	6	3	5	6	5	5	4	5	4	5	5	6	4	5	7	4	7
1	1	2	1	7	5	7	5	4	5	6	7	7	7	6	7	7	7	7	7	5	6	7
1	1	1	6	6	3	6	4	4	6	5	5	6	6	6	6	5	6	7	4	2	6	6
1	1	2	2	7	4	5	4	6	6	5	7	6	6	6	6	7	5	6	6	4	7	7
1	1	2	7	7	3	6	5	7	6	6	6	7	6	5	7	7	7	7	6	2	7	7
1	1	1	7	7	6	4	5	5	7	6	6	7	7	6	6	7	6	6	7	6	7	7
1	1	2	7	5	2	4	1	4	6	3	6	4	6	7	3	7	6	7	4	3	7	7
1	1	1	7	6	6	6	6	6	7	6	5	6	6	6	6	6	6	6	6	4	7	6
1	1	2	6	6	6	7	3	6	7	6	6	6	7	5	7	7	6	7	6	4	7	7
1	1	2	6	7	5	7	7	6	7	7	7	6	6	6	7	7	6	6	7	4	7	6
1	1	1	4	4	6	4	4	6	7	4	4	5	6	6	1	2	2	4	4	4	4	4
2	1	1	1	7	7	6	1	6	7	7	7	7	4	6	2	7	4	7	4	1	5	7
2	1	2	6	7	6	4	4	7	4	4	6	7	5	6	7	6	7	6	7	7	7	7
2	1	2	7	7	6	7	3	6	7	7	7	7	7	7	6	7	7	7	3	3	7	7
2	1	2	7	7	6	7	4	7	4	7	7	7	7	7	7	7	7	7	7	4	7	5
2	1	2	6	7	6	7	7	7	7	7	7	7	6	7	7	7	7	7	7	1	7	7
2	1	2	7	7	3	3	3	3	4	4	6	6	5	6	5	5	6	6	6	5	6	6
2	1	2	4	7	7	7	4	6	6	6	6	7	7	7	6	7	6	7	6	5	7	7
2	1	2	5	5	6	5	1	5	2	2	6	6	4	5	5	5	5	6	5	3	7	6
2	1	1	6	6	4	5	4	4	6	6	5	6	6	4	6	6	5	6	3	4	6	5
2	1	1	7	5	5	7	2	4	7	6	7	6	5	5	5	7	6	7	7	2	7	6
2	1	1	2	6	4	5	3	6	7	4	6	6	4	6	5	5	1	5	5	1	7	3
2	1	2	7	7	4	7	5	4	7	7	7	7	7	7	6	7	7	1	7	4	7	7
2	1	2	5	7	5	7	4	2	6	7	7	7	5	4	7	7	6	7	7	5	7	7
2	1	2	5	7	4	7	3	4	4	3	7	7	4	3	6	6	5	7	6	4	7	6
2	1	2	7	7	4	7	5	6	7	6	7	7	7	6	6	7	7	7	7	6	7	7
2	1	2	3	7	4	6	4	5	5	7	7	6	6	5	6	6	7	7	6	3	4	7
2	1	2	7	7	5	7	6	5	7	6	7	7	5	5	7	7	6	7	7	5	7	7
2	1	2	7	7	5	4	3	5	7	4	7	4	7	6	5	6	6	6	6	2	4	7
2	1	2	7	7	5	7	7	4	7	7	7	7	7	7	7	7	7	7	7	7	7	7
2	1	2	7	7	4	6	5	6	4	5	6	6	6	4	6	5	6	7	6	3	7	6
2	1	1	6	6	4	6	5	5	7	7	7	6	6	7	6	6	7	6	6	4	6	7
2	1	1	7	6	6	7	4	4	7	7	7	7	7	7	7	7	7	7	7	4	7	7
2	1	2	7	7	6	6	6	5	7	7	7	7	7	7	6	7	7	7	7	5	7	7
2	1	2	7	6	6	7	5	6	6	6	7	7	7	6	7	7	7	7	7	2	7	7
2	1	2	7	7	7	7	4	6	7	1	7	7	7	7	7	7	6	7	7	5	7	7
2	1	1	6	6	4	3	5	2	6	5	6	6	6	5	6	5	6	6	5	2	6	6
2	1	1	6	5	6	7	5	6	6	6	7	5	7	5	6	6	7	7	7	4	7	7
2	1	1	7	7	6	7	5	6	7	7	6	7	1	7	7	7	7	7	6	3	4	7
2	1	1	7	7	3	6	5	5	7	7	7	7	7	7	7	7	7	7	7	3	7	7
2	1	2	7	7	5	6	5	3	7	6	7	7	7	6	6	6	5	6	6	3	7	7
2	1	1	6	5	6	7	4	5	6	7	7	7	6	7	5	7	7	7	7	2	7	7
2	1	2	7	7	4	7	7	7	7	7	7	7	7	7	7	7	7	7	7	4	7	7
2	1	1	4	7	6	6	6	4	7	7	6	7	5	6	5	6	4	6	4	6	4	6
2	1	1	1	7	6	7	4	6	7	4	7	7	6	7	6	7	6	7	7	2	7	7
2	1	1	5	6	5	6	6	3	5	6	5	6	6	6	6	5	6	6	5	2	6	6
2	1	1	7	7	4	7	7	1	7	4	7	7	7	7	7	7	7	7	7	4	7	7
2	1	2	7	7	6	6	4	7	4	7	4	7	7	7	6	7	7	7	7	3	7	7
2	1	2	7	7	7	6	3	2	7	7	7	7	5	3	7	7	7	6	7	3	7	7
2	1	2	7	7	5	6	4	3	5	5	6	5	5	6	6	6	5	6	5	3	7	6
2	1	2	6	7	6	7	6	6	5	4	7	7	6	7	6	6	6	7	7	5	6	7
2	1	2	7	7	4	7	5	6	7	7	7	6	7	6	7	7	7	7	6	4	7	7
2	1	2	1	7	4	7	3	3	4	6	7	5	4	4	6	6	5	5	7	1	6	5
2	1	2	6	6	4	7	6	4	5	6	7	7	6	6	6	6	7	7	7	4	7	7
2	1	2	7	7	3	7	5	2	6	7	5	7	7	6	7	7	7	7	6	4	6	7
2	1	2	7	7	6	7	6	6	7	7	7	7	7	6	6	7	7	7	7	3	7	7
2	1	2	7	7	7	6	6	7	5	6	6	7	7	6	5	7	7	7	5	4	7	7
2	1	2	6	7	4	6	5	4	3	4	7	6	6	5	3	6	2	6	7	1	7	7
2	1	2	5	7	6	7	1	3	6	7	7	7	5	7	7	7	7	7	7	5	7	7
2	1	2	5	6	6	5	7	4	7	4	7	7	7	6	7	7	7	7	7	4	7	7
2	1	2	7	7	6	7	5	5	6	6	6	6	7	4	6	6	7	7	5	4	5	6
2	1	2	7	7	5	7	6	3	7	7	6	6	7	6	7	7	6	7	6	4	7	7
2	1	2	7	7	3	7	5	3	7	7	7	7	7	7	1	7	7	7	7	4	7	7
2	1	2	7	7	5	7	3	6	2	2	7	3	3	3	6	5	7	7	7	7	7	4
2	1	2	7	7	4	7	6	3	7	7	7	7	2	6	7	2	7	7	7	3	6	7
2	1	2	6	7	6	6	6	4	5	5	6	7	6	7	7	6	6	6	5	4	7	7
2	1	1	5	5	6	7	5	6	6	5	5	6	7	4	6	7	6	5	6	4	7	6
2	1	2	6	7	4	5	5	5	6	7	4	5	4	7	4	6	6	5	2	2	7	5
2	1	2	7	7	2	7	5	3	7	7	7	7	7	7	7	7	7	7	7	7	7	7
2	1	2	4	7	3	7	7	2	2	3	6	6	6	5	6	6	6	6	6	2	6	6
2	1	2	6	7	6	7	7	5	7	7	7	7	7	7	7	7	7	7	7	2	7	7
2	1	2	7	7	6	7	5	6	7	6	6	7	5	6	6	6	7	7	7	2	7	7
2	1	2	7	7	3	7	4	5	4	4	7	5	5	5	7	5	5	7	7	4	7	7
2	1	2	6	6	4	7	7	3	6	4	7	6	6	6	6	6	6	6	4	3	4	7
2	1	1	6	7	4	5	6	4	6	6	6	7	5	4	4	7	7	7	7	5	7	7
2	1	1	7	7	7	7	7	7	7	7	7	7	7	7	5	7	7	7	7	1	6	7
2	1	2	6	7	4	6	7	2	7	4	6	6	6	4	4	6	6	7	7	5	7	7
2	1	1	6	7	5	7	5	5	7	7	7	7	4	7	6	7	7	7	4	2	7	6
2	1	2	7	7	6	7	1	6	7	7	7	7	6	6	7	7	4	7	7	4	7	7
2	1	2	7	7	4	7	7	4	7	7	4	7	7	7	7	7	7	7	5	3	7	7
2	1	2	7	7	4	4	6	4	6	6	7	7	6	6	5	7	5	6	6	2	7	7
2	1	2	1	7	5	7	4	4	5	6	6	6	7	5	7	7	7	7	6	2	3	7
2	1	2	7	7	6	7	5	6	7	7	7	7	6	5	7	7	7	7	7	4	7	7
2	1	2	6	7	7	7	7	5	7	5	7	7	4	6	6	7	6	5	6	3	7	5
2	1	1	5	7	6	3	5	6	6	6	5	6	4	6	6	5	3	5	6	6	7	6
2	1	1	5	6	4	3	5	3	6	5	6	6	6	5	6	7	7	6	6	6	5	7
2	1	1	7	7	3	4	4	3	5	5	7	7	5	4	6	5		6	6	4	7	4
2	1	2	4	6	3	6	6	5	7	6	7	7	7	6	7	7	7	7	7	2	7	7
2	1	1	4	6	3	7	6	4	6	6	6	6	7	6	6	7	4	6	5	4	6	7
2	1	1	7	7	3	7	7	5	7	7	7	7	6	6	6	7	6	6	7	5	7	7
2	1	1	7	7	5	7	7	7	7	7	6	7	7	7	7	7	7	6	7	6	7	7
2	1	1	7	6	5	5	5	5	7	6	7	6	7	6	6	6	6	6	7	1	6	7
2	1	2	7	7	4		6	4	6	6	7	7	4	6	5	7	7	7	7	6	7	7
2	1	2	7	7	6	7	4	7	7		7	7	4	6	4	5	6	7	7	3	4	7
2	1	2	6	6	3	6	4	3	6	6	6		6	6	6	6	6	6	6	4	6	6
2	1	2	7	7	4	7	4	4	7	7	7	7	7	7	7	4	7	7	7	1	7	7
2	1	2	7	7	4	7	2	6	7	7	7	7	7	7	7	7	7	7	6	2	4	7
2	1	2	3	7	7	6	7	5	5	6	7	7	7	7	6	6	7	7	7	5	4	7
2	1	2	7	7	7	6	4	7	5	7	5	7	6	3	6	5	6	7	7	3	7	7
2	1	2	7	7	6	6	3	6	6	6	6	5	6	7	6	6	5	6	4	3	2	6
2	1	2	7	7	4	7	4	4	6	6	7	7	6	6	7	6	6	6	7	4	7	7
2	1	2	6	7	3	6	5	2	6	7	7	7	7	6	5	4	6	5	3	6	5	6
2	1	2	7	7	6	7	6	6	4	4	6	6	6	4	4	6	6	6	6	1	6	6
2	1	1	7	6	3	5	4	4	3	3	6	7	6	6	6	4	6	6	6	5	6	5
2	1	1	7	7	4	7	4	6	7	7	5	6	7	7	7	7	4	7	7	3	5	6
2	1	2	7	7	6	5	7	7	7	7	7	7	6	6	6	7	6	7	7	3	7	7
2	1	2	4	7	7	6	7	4	4	7	7	5	6	5	7	7	7	7	7	3	7	7
2	1	2	7	1	5	2	3	5	7	3	7	7	6	4	6	7	7	7	5	4	7	7
2	1	1	7	7	4	7	2	4	7	7	7	6	6	7	7	6	3	7	4	4	4	4
2	1	1	7	7	6	7	7	7	7	7	7		7	7	7	7	7	7	7	7	7	7
2	1	1	6	6	3	7	6	6	6	6	4	5	6	7	7	7	6	6	4	6	7
2	1	2	7	7	5	7	4	7	1	7	6	7	5	7	4	4	7	6	6		7	6
1	2	2	6	7	5	7	6	6	7	7	7	7	7	5	6	7	7	7	7	3	7	7
1	2	2	7	6	5	7	4	5	6	6	3	6	7	7	7	7	7	6	6	3	7	7
1	2	2	6	6	4	7	5	5	7	5	6	5	7	6	7	7	7	6	5	7	7	6
1	2	1	7	6	5	7	6	5	7	7	7	7	7	7	7	7	7	7	7	6	7	7
1	2	2	4	7	4	2	1	2	7	4	5	5	4	2	4	5	6	5	4	7	7	4
1	2	2	6	6	4	6	3	5	6	7	6	6	6	7	7	5	6	5	6	3	7	7
1	2	2	6	7	4	6	4	5	6	3	4	7	7	4	6	7	7	7	6	2	7	6
1	2	2	6	7	4	7	7	5	7	7	7	7	6	7	7	7	6	7	7	4	7	7
1	2	2	7	6	4	7	4	6	7	7	6	7	7	7	7	7	7	7	7	5	7	7
1	2	2	6	6	7	7	5	6	7	7	5	6	6	7	7	7	6	6	5	4	7	7
1	2	2	7	7	6	7	3	6	7	7	7	7	7	7	7	7	7	7	7	4	7	7
1	2	1	7	7	5	5	5	5	5	6	7	7	7	5	6	7	7	7	7	6	7	6
1	2	2	7	7	4	7	6	2	7	7	7	7	6	7	7	7	7	7	7	4	7	7
1	2	2	6	7	3	5	4	3	6	7	5	7	6	7	6	6	5	5	5	3	7	6
1	2	2	5	6	4	7	4	2	3	3	6	6	5	6	6	5	2	6	5	3	7	4
1	2	2	7	7	3	4	3	4	7	7	5	6	7	7	4	7	5	6	5	6	7	7
1	2	2	7	7	7	7	7	7	7	7	7	7	7	7	7	7	7	7	7	5	7	7
1	2	1	6	7	5	4	4	5	6	7	5	7	6	7	7	7	6	7	6	3	7	7
1	2	2	6	5	4	5	2	4	5	5	7	6	5	6	7	6	7	7	7	4	7	7
1	2	2	7	7	3	6	5	3	6	6	4	5	5	7	5	7	6	7	4	6	7	7
1	2	2	7	6	4	7	7	6	7	6	6	7	7	7	6	7	7	7	6	4	7	6
1	2	2	7	7	4	7	6	1	7	7	4	4	5	4	7	7	7	7	6	7	7	7
1	2	1	7	7	6	7	5	4	7	6	7	7	6	7	7	7	7	7	7	6	7	7
1	2	2	3	7	6	7	5	6	7	7	7	5	7	7	6	7	7	7	7	4	7	7
1	2	2	7	7	3	7	5	3	7	5	7	7	7	6	6	7	7	6	4	5	7	7
1	2	2	7	7	6	7	6	5	7	6	7	7	5	7	7	7	7	7	7	2	7	7
1	2	1	3	6	6	6	5	7	7	7	4	5	5	6	6	6	4	6	4	4	6	5
1	2	2	7	7	7	5	3	6	7	5	7	7	7	3	5	7	7	6	6	5	7	5
1	2	2	7	7	3	5	4	4	3	5	6	7	7	7	5	6	7	7	7	7	7	7
1	2	2	7	7	3	6	5	3	7	7	7	7	7	7	7	7	7	7	7	7	7	7
1	2	2	7	7	5	7	3	6	6	5	7	7	7	7	6	7	7	7	7	2	7	7
1	2	1	7	6	4	6	7	4	4	7	4	6	5	7	6	6	5	6	4	6	7	7
1	2	2	6	6	5	6	4	2	6	7	6	6	7	6	6	7	7	6	6	4	7	7
1	2	2	7	5	5	5	5	5	6	6	5	7	7	7	6	7	6	7	5	3	7	6
1	2	1	7	7	5	6	7	2	4	5	5	7	4	7	7	7	7	7	6	7	7	7
1	2	2	3	7	3	5	1	2	6	2	6	7	5	7	7	6	7	7	7	2	7	4
1	2	2	7	7	4	7	5	3	7	6	6	7	6	6	7	7	7	7	7	7	7	6
1	2	2	7	7	1	6	1	1	7	6	7	5	6	6	7	7	7	7	5	2	7	7
1	2	2	6	7	5	7	6	5	7	6	6	7	7	7	7	7	7	7	5	3	7	7
1	2	2	7	7	5	7	3	3	7	7	7	7	7	6	7	7	5	7	7	7	5	7
1	2	2	6	7	4	5	3	4	6	6	4	5	5	6	5	6	6	6	4	6	7	6
1	2	2	7	6	5	7	5	6	6	6	5	6	6	7	7	6	6	6	6	4	7	6
1	2	2	7	7	4	6	7	6	7	6	6	6	7	6	5	7	5	6	6	2	7	5
1	2	1	7	7	5	7	2	6	6	7	3	7	7	7	7	7	7	7	5	7	7	7
1	2	1	7	6	2	6	4	3	7	7	5	6	7	7	7	7	6	7	6	2	7	6
1	2	2	7	7	6	6	5	5	6	6	6	6	7	6	5	7	6	6	3	6	7	7
1	2	1	4	6	4	5	3	5	5	6	4	5	6	5	5	6	5	5	5	3	7	5
1	2	2	7	7	4	7	6	6	6	7	5	7	7	7	6	7	7	7	6	3	7	7
1	2	2	7	7	4	7	1	4	7	6	7	7	7	7	7	7	7	7	7	2	7	7
1	2	2	6	7	7	7	4	6	6	7	7	7	7	7	7	6	7	6	7	6	7	7
1	2	2	7	7	5	7	6	5	5	6	7	7	7	7	5	7	7	7	7	3	7	7
1	2	2	3	7	5	7	6	5	6	5	5	6	5	7	6	7	5	5	5	2	7	5
1	2	2	7	6	6	7	4	5	7	7	7	6	6	6	5	6	4	7	5	2	7	5
1	2	1	7	7	5	6	6	5	7	7	7	7	7	7	7	7	7	7	7	7	7	7
1	2	1	7	7	4	6	2	5	7	5	7	7	7	6	6	7	7	7	5	4	6	7
1	2	2	7	7	2	6	1	3	7	7	7	7	7	7	7	7	7	7	6	7	7	7
1	2	2	5	7	7	7	4	7	7	7	7	7	7	7	7	7	7	7	7	4	7	7
1	2	2	3	7	4	5	5	5	6	5	6	5	5	5	5	5	5	7	6	3	7	4
1	2	2	7	6	4	7	4	5	7	6	5	7	5	7	7	7	6	7	6	2	7	7
1	2	2	6	7	7	7	4	7	6	6	7	7	7	6	7	7	6	7	7	4	4	7
1	2	2	7	7	3	7	7	4	7	6	4	6	7	6	6	7	6	6	4	5	7	6
1	2	2	7	7	5	7	4	6	7	7	7	7	7	7	7	7	7	7	7	5	7	7
1	2	2	6	6	5	7	7	4	6	5	4	5	6	7	4	6	5	6	4	7	7	7
1	2	2	7	6	5	6	5	4	6	6	5	6	7	7	6	7	7	6	5	4	7	6
1	2	1	7	7	6	7	6	5	7	7	7	7	7	7	7	7	7	7	7	7	7	7
1	2	1	6	6	4	7	6	6	6	6	7	5	6	6	5	6	7	6	4	3	7	6
1	2	2	5	7	6	7	5	4	6	4	5	7	6	6	6	5	7	7	5	3	2	7
1	2	2	4	7	6	7	7	5	7	7	7	7	7	6	5	6	7	4	4	3	6	7
1	2	1	7	4	7	5	4	2	7	6	6	3	6	6	6	6	7	6	6	1	7	5
1	2	2	7	7	4	7	7	3	5	6	5	7	4	7	7	6	7	7	4	7	7	7
1	2	2	7	6	4	7	2	1	7	6	5	6	7	7	7	7	7	7	5	1	7	7
1	2	1	7	7	6	7	6	6	7	7	7	7	7	7	7	7	7	7	7	6	6	7
1	2	2	6	7	3	6	6	2	7	5	7	7	6	6	7	7	5	7	7	7	7	7
1	2	2	4	6	4	7	2	4	7	5	5	6	7	5	6	5	6	6	6	2	3	5
1	2	1	6	7	6	7	2	6	6	6	6	7	4	6	7	7	7	7	7	7	7	7
1	2	2	2	6	5	6	4	5	7	5	7	7	6	5	6	7	6	4	7	3	7	7
1	2	2	6	6	5	6	5	5	5	5	5	5	6	5	5	5	6	6	6	2	7	6
1	2	1	7	7	5	6	4	5	6	7	2	6	5	5	6	6	5	4	3	2	7	3
1	2	2	7	7	6	7	7	6	6	7	7	7	7	7	7	7	7	7	7	4	7	7
1	2	2	7	7	5	6	5	5	7	8	7	6	6	6	4	7	7	6	7	5	6	6
1	2	1	5	7	4	6	6	4	6	6	7	7	3	6	5	7	5	6	7	4	7	6
1	2	2	7	7	5	7	7	5	7	7	7	7	7	6	7	7	7	7	7	2	7	7
1	2	2	4	6	6	7	6	5	7	7	5	7	7	6	5	7	7	7	7	7	7	7
1	2	2	6	7	5	7	4	5	6	6	7	7	6	7	7	7	5	6	7	5	7	7
1	2	2	7	7	5	7	2	5	7	6	6	5	6	4	7	7	3	6	2	5	7	5
1	2	1	5	7	6	7	5	6	5	6	7	7	6	6	5	6	6	7	7	4	5	7
1	2	2	6	7	3	7	4	3	6	6	7	7	7	7	7	7	6	7	7	3	7	7
1	2	1	6	5	4	7	5	4	7	6	5	6	6	6	6	5	7	6	4	3	7	7
1	2	2	4	7	4	6	4	6	6	2	7	5	2	7	7	6	7	4	7	2	7	7
1	2	2	7	7	4	7	6	4	6	7	7	7	7	6	7	7	7	6	6	2	7	7
1	2	2	7	6	4	3	3	4	6	6	4	4	6	6	5	7	6	6	5	6	7	7
1	2	1	6	6	5	6	6	5	6	5	4	3	7	6	6	7	7	7	5	2	7	7
1	2	2	6	7	6	6	4	6	5	5	7	7	6	7	7	7	7	6	7	7	7	7
1	2	1	5	7	4	7	7	5	7	7	7	7	7	7	7	7	7	7	7	7	7	7
1	2	1	4	7	5	7	3	5	6	4	5	5	7	6	5	6	5	6	6	4	7	4
1	2	2	4	7	6	7	5	4	6	6	7	7	4	6	6	5	5	6	4	2	7	6
1	2	1	7	6	4	5	4	2	7	5	4	5	7	7	5	7	5	7	4	2	7	6
1	2	2	7	7	5	3	2	3	7	7	7	7	4	6	7	7	7	7	4	2	7	6
1	2	2	6	7	5	7	6	5	7	7	7	7	7	7	7	7	7	7	7	3	7	7
1	2	2	6	7	6	7	5	6	5	6	7	7	7	7	7	7	7	7	6	2	7	7
1	2	2	3	7	5	7	4	4	3	6	5	7	5	5	5	7	7	7	4	2	6	6
1	2	2	6	7	5	7	4	4	7	7	6	7	7	7	7	7	7	7	7	6	7	7
1	2	1	6	7	3	6	6	2	6	6	6	5	6	7	5	6	6	6	6	1	7	5
1	2	1	7	7	5	6	2	6	7	5	7	5	6	7	7	5	7	6	7	1	7	6
1	2	2	7	7	7	7	6	7	7	7	7	7	7	7	7	7	6	7	7	7	7	7
1	2	2	7	7	7	7	3	5	7	7	6	7	6	5	5	7	6	6	6	1	7	7
1	2	2	7	7	6	1	1	5	7	7	7	7	6	6	7	7	7	7	7	1	7	7
1	2	1	5	5	4	5	4	3	6	6	5	5	7	6	5	5	4	5	6	4	7	6
1	2	2	5	7	4	7	4	4	6	5	7	4	6	7	6	7	7	7	7	4	7	7
1	2	1	4	7	7	7	4	7	4	4	7	7	6	4	7	4	7	6	6	1	7	7
1	2	2	7	7	4	7	7	4	7	7	7	6	7	7	6	7	7	7	7	3	7	7
1	2	2	7	7	6	6	4	6	7	7	6	7	7	7	4	7	7	7	7	4	7	7
1	2	2	7	7	3	7	4	6	7	6	4	7	7	7	7	7	7	7	6	2	7	4
1	2	1	4	7	4	6	5	5	7	7	7	7	6	6	5	6	7	6	6	1	7	6
1	2	2	7	4	3	7	2	3	3	7	4	4	7	7	4	7	5	5	3	4	7	7
1	2	2	7	7	6	7	6	6	7	7	7	7	7	7	7	7	7	7	7	4	4	7
1	2	2	3	7	6	7	5	5	7	5	7	7	6	7	7	6	6	7	7	2	7	6
1	2	2	7	7	3	7	3	4	7	7	7	7	7	7	7	7	7	6	7	4	7	7
1	2	2	5	7	3	5	3	3	6	7	7	7	6	6	7	5	7	7	3	4	7	5
1	2	1	2	6	4	6	3	5	3	2	5	5	3	6	7	5	5	4	4	3	5	6
2	2	1	7	7	4	7	4	3	7	5	7	5	7	7	5	7	6	4	3	3	7	6
2	2	2	7	7	5	7	6	5	7	7	7	7	7	7	7	7	5	7	7	2	5	7
2	2	2	7	7	5	4	3	4	4	6	5	4	7	7	5	7	6	6	5	2	7	7
2	2	2	7	7	6	7	7	5	6	7	7	7	7	7	7	7	7	7	7	3	4	1
2	2	2	6	6	7	6	4	6	6	6	7	6	6	6	6	6	7	6	6	6	7	7
2	2	2	7	7	4	7	6	7	7	7	7	7	6	6	7	7	6	7	7	2	7	7
2	2	1	7	7	6	7	7	5	7	7	7	7	7	7	7	7	7	7	6	4	7	7
2	2	1	7	7	3	7	2	4	7	6	7	7	7	7	7	7	7	7	6	5	7	7
2	2	2	7	6	3	7	4	3	7	6	7	6	7	3	7	7	6	7	6	2	3	7
2	2	2	7	7	5	7	7	4	7	7	7	7	7	7	7	7	7	7	7	1	6	7
2	2	1	7	7	3	5	6	3	7	7	7	7	6	7	5	6	6	7	7	4	6	7
2	2	2	7	6	3	5	5	2	6	7	6	6	7	7	6	7	6	7	6	3	5	7
2	2	1	6	7	5	7	4	5	6	6	6	6	6	6	7	6	7	6	6	2	7	6
2	2	2	7	7	5	7	5	5	7	7	7	7	7	7	7	7	7	7	7	2	7	7
2	2	1	7	7	5	7	5	5	4	5	6	6	5	7	6	7	1	6	3	5	7	5
2	2	2	7	7	4	7	4	4	7	7	7	7	7	7	7	7	7	7	7	2	3	7
2	2	2	7	7	5	7	5	5	7	7	7	7	7	7	7	7	7	7	6	4	7	7
2	2	1	7	7	6	7	4	6	2	7	7	7	4	7	7	7	7	7	7	4	1	7
2	2	2	3	7	4	7	6	4	6	6	6	6	6	6	7	7	5	5	5	1	5	7
2	2	1	7	7	6	7	5	6	7	6	7	7	6	5	6	6	7	7	7	2	6	7
2	2	2	6	7	3	6	3	3	4	7	7	5	7	7	6	7	6	6	5	3	7	6
2	2	2	7	7	4	7	2	2	7	7	7	7	6	7	7	6	7	7	7	3	4	7
2	2	2	6	7	5	7	5	7	6	7	7	7	6	6	7	7	7	7	5	5	5	7
2	2	1	6	6	5	6	6	5	6	6	6	6	6	6	6	6	6	6	7	1	3	7
2	2	1	6	7	6	7	5	6	7	7	7	7	7	7	6	7	7	7	7	1	4	7
2	2	2	7	7	7	7	7	6	7	7	7	7	7	7	7	7	7	7	7	7	7	7
2	2	1	6	6	4	5	6	2	7	5	5	6	5	6	6	6	7	6	5	3	6	6
2	2	1	7	7	6	7	6	6	7	7	7	7	7	7	7	7	7	7	7	4	4	7
2	2	1	7	6	3	6	7	4	7	7	7	6	6	7	6	6	5	7	6	3	7	6
2	2	2	7	7	6	6	5	6	7	6	7	7	6	7	7	7	7	7	7	6	7	7
2	2	2	7	7	3	7	7	3	7	7	7	7	7	7	7	7	7	7	7	1	7	7
2	2	2	5	6	5	5	3	5	4	5	5	3	5	6	3	5	5	5	5	6	7	4
2	2	1	7	6	5	7	5	3	7	7	7	7	7	7	7	7	7	7	7	2	7	7
2	2	1	2	3	1	2	7	6	4	3	2	3	1	4	6	3	3	3	3	1	1	4
2	2	1	7	7	5	7	4	3	7	7	7	7	7	7	7	7	7	7	5	3	7	7
2	2	2	7	7	3	5	5	1	6	7	6	7	6	7	6	7	6	7	6	1	7	7
2	2	1	6	6	4	7	5	3	6	6	7	6	7	7	7	7	6	7	6	4	6	6
2	2	2	4	7	6	7	6	6	6	7	7	7	7	7	7	7	7	7	7	6	7	7
2	2	2	7	7	4	5	6	3	6	7	6	6	6	6	6	6	6	6	6	4	7	7
2	2	1	1	5	4	6	7	3	7	7	5	6	3	7	6	4	5	5	4	4	4	4
2	2	2	4	7	4	6	5	3	6	4	7	7	6	6	6	6	6	6	7	3	6	6
2	2	2	7	4	4	7	6	5	5	6	7	7	6	2	7	6	6	7	7	3	7	7
2	2	2	6	6	2	7	6	1	7	6	5	5	7	7	6	6	6	6	5	3	4	5
2	2	2	7	7	2	7	5	2	7	7	7	7	7	7	7	7	7	7	7	7	7	7
2	2	1	7	7	6	7	6	7	7	6	7	6	7	1	7	7	7	7	7	4	7	7
2	2	2	7	6	4	6	2	3	7	7	7	7	6	6	6	7	7	7	6	2	6	7
2	2	2	7	7	3	7	6	3	6	7	7	7	7	6	6	7	6	7	7	7	6	7
2	2	2	6	6	5	6	7	5	6	4	6	6	5	7	7	7	7	5	5	1	3	6
2	2	2	7	7	6	7	4	6	7	7	7	7	7	7	7	7	7	7	7	2	7	7
2	2	2	7	6	4	6	3	5	7	7	5	5	7	6	5	7	6	6	6	6	7	6
2	2	2	7	6	5	6	4	5	7	6	7	6	7	6	7	7	7	6	7	2	7	7
2	2	2	1	7	5	7	6	5	7	7	7	7	6	6	7	7	7	7	7	2	7	7
2	2	1	6	7	3	7	3	2	3	6	6	6	6	3	5	6	6	5	4	4	6	6
2	2	2	7	7	6	7	7	5	7	7	7	7	7	7	7	7	7	7	7	5	7	7
2	2	1	7	7	6	5	5	5	7	7	7	7	7	7	7	7	7	7	7	3	7	7
2	2	1	6	7	7	7	7	7	7	6	7	7	7	7	4	7	5	7	6	4	7	7
2	2	1	7	7	5	5	5	3	5	6	7	6	6	6	5	6	5	6	7	2	6	7
2	2	2	7	7	7	7	7	3	7	7	7	7	7	7	7	7	7	7	7	1	5	7
2	2	2	7	6	5	7	5	3	7	7	7	7	7	7	7	7	7	7	7	5	6	7
2	2	2	7	7	4	7	5	4	7	7	7	7	7	7	7	7	7	7	5	4	7	7
2	2	2	7	7	4	7	6	4	7	7	6	6	7	7	5	7	6	7	5	6	7	7
2	2	2	5	6	3	7	5	6	6	7	6	7	7	7	7	7	7	7	6	2	7	6
2	2	2	7	7	3	6	5	4	6	6	6	7	7	6	7	6	6	7	6	2	6	7
2	2	2	6	7	5	7	7	6	7	7	6	6	7	6	6	7	7	7	4	3	7	7
2	2	2	7	6	6	7	4	6	2	7	7	7	7	1	7	7	6	7	6	3	7	7
2	2	2	7	7	2	7	6	6	7	7	7	7	7	7	7	7	6	7	7	4	3	7
2	2	2	7	7	4	7	6	4	7	7	7	7	7	7	7	7	7	7	5	2	7	7
2	2	2	7	7	4	5	5	4	6	7	6	7	7	7	6	7	7	7	7	4	7	7
2	2	2	7	7	6	7	6	7	7	6	7	7	7	6	7	7	7	7	7	2	7	7
2	2	2	7	5	3	7	4	1	5	6	4	6	6	2	7	7	6	6	4	1	5	7
2	2	1	6	6	6	7	4	3	5	5	6	7	7	6	6	7	6	6	7	4	6	5
2	2	1	6	7	2	7	3	6	6	6	7	7	7	6	5	7	5	7	6	1	7	6
2	2	1	7	6	4	6	5	5	7	7	6	7	6	5	6	7	6	6	6	4	7	6
2	2	1	7	7	5	7	7	2	7	7	7	6	7	7	6	7	7	7	6	7	7	7
2	2	2	6	6	6	6	5	5	3	6	7	6	7	6	7	7	7	7	6	5	7	7
2	2	2	7	7	6	7	7	6	7	7	7	7	7	7	7	7	7	7	7	6	7	7
2	2	2	7	6	3	7	4	3	6	7	7	6	6	7	6	7	5	6	6	2	7	7
2	2	2	7	7	3	6	7	3	7	7	7	7	7	7	7	7	6	7	7	5	7	7
2	2	2	7	7	2	6	4	2	5	5	7	7	6	5	6	6	6	7	5	2	6	7
2	2	1	3	7	7	7	4	6	6	2	7	7	7	7	7	7	5	6	6	3	6	7
2	2	2	7	7	5	2	4	3	7	7	7	7	7	6	6	7	7	7	7	3	6	7
2	2	1	7	7	5	6	5	5	2	6	5	7	7	6	5	6	7	6	6	2	7	6
2	2	2	6	6	4	4	5	3	5	5	6	6	5	5	6	6	7	6	6	3	6	6
2	2	1	1	7	3	7	2	1	6	6	5	6	5	7	7	4	5	6	6	6	7	7
2	2	2	3	6	4	7	5	5	7	7	7	7	7	5	4	7	7	7	5	4	7	7
2	2	1	7	7	6	6	3	6	7	7	7	6	7	7	7	7	6	7	6	3	7	7
2	2	1	7	7	3	3	6	3	7	7	7	7	7	7	7	7	7	7	7	2	7	7
2	2	1	7	7	5	7	7	6	7	7	7	7	7	7	7	7	7	7	7	7	7	7
2	2	1	5	6	3	7	5	1	3	4	5	7	6	5	6	3	5	6	5	4	7	7
1	3	2	7	7	5	6	5	1	7	5	7	7	7	7	7	7	7	7	7	6	7	7
1	3	1	4	6	7	4	1	5	4	6	5	5	6	4	5	6	4	5	5	5	7	6
1	3	1	5	7	6	7	3	6	5	6	6	5	4	6	7	7	6	6	6	3	7	5
1	3	2	7	7	7	6	1	7	7	7	7	7	7	6	7	7	7	7	7	3	7	7
1	3	1	7	7	6	7	7	6	5	5	6	6	7	6	6	6	7	6	6	2	7	7
1	3	2	7	7	5	7	4	5	7	7	7	7	7	7	7	7	7	7	4	4	7	7
1	3	1	2	2	4	2	3	3	2	3	3	2	1	2	3	1	2	3	4	4	1	3
1	3	1	7	7	6	4	5	2	6	6	6	7	7	6	6	6	6	6	7	4	7	7
1	3	1	7	7	6	7	4	4	7	7	7	7	7	7	7	7	7	7	4	6	7	7
1	3	2	6	6	4	6	3	4	4	6	6	6	5	6	6	6	6	5	5	3	7	6
1	3	2	7	7	5	6	4	5	7	7	7	7	7	6	6	7	6	7	5	2	7	7
1	3	2	5	7	4	4	7	1	5	5	1	6	2	7	7	5	5	6	1	7	7	6
1	3	2	4	7	6	7	2	6	7	7	7	7	7	7	7	7	7	7	7	3	7	7
1	3	2	7	7	6	7	4	6	7	7	7	7	7	7	7	7	6	6	6	3	7	7
1	3	2	7	7	4	7	4	6	6	6	7	5	7	7	7	7	5	7	7	3	4	6
1	3	2	7	5	5	7	7	5	4	6	5	6	7	4	4	7	4	3	4	7	4	6
1	3	1	6	6	6	6	4	5	7	6	6	6	7	6	6	7	7	6	7	7	6	7
1	3	1	7	7	5	5	5	5	7	7	6	6	7	5	6	7	6	7	5	3	5	6
1	3	2	7	7	4	4	7	5	7	7	6	6	7	5	6	7	6	7	5	3	5	6
1	3	2	7	7	6	7	6	7	6	7	7	6	7	6	6	6	7	6	5	7	4	6
1	3	2	7	7	5	6	3	5	7	7	7	7	7	7	7	7	7	7	6	2	7	7
1	3	2	7	6	4	6	2	6	6	7	7	6	7	6	7	7	7	7	6	4	7	7
1	3	2	7	7	5	5	2	4	7	7	7	7	6	6	7	7	3	5	3	5	7	7
1	3	2	7	7	5	7	5	5	7	7	7	7	7	6	6	7	7	7	6	4	7	7
1	3	2	7	7	5	6	4	6	7	7	5	4	6	6	5	5	5	5	4	3	7	6
1	3	2	6	6	5	7	5	4	5	6	4	7	7	6	7	7	5	6	5	2	7	7
1	3	2	6	6	4	6	4	6	6	7	6	6	6	6	5	6	5	6	5	3	7	6
1	3	2	7	7	2	5	5	3	6	6	7	7	6	6	6	7	6	6	6	3	7	6
1	3	2	6	7	4	6	5	2	7	7	6	6	7	6	6	7	7	6	6	6	7	7
1	3	2	7	7	3	5	4	5	7	6	7	7	2	7	6	7	7	7	7	1	7	7
1	3	2	7	7	6	7	2	6	7	7	7	7	7	7	7	7	7	7	7	4	5	7
1	3	2	7	7	7	1	4	5	7	4	4	3	5	7	7	7	5	7	5	6	7	6
1	3	1	3	7	2	7	6	6	5	7	7	7	7	7	7	4	7	7	7	1	7	7
1	3	1	5	6	5	7	3	5	7	6	6	6	6	7	5	6	6	6	6	2	4	6
1	3	2	7	7	5	7	4	6	7	7	4	6	7	5	4	6	5	5	3	5	6	7
1	3	1	7	6	4	7	2	1	7	1	7	4	7	7	7	5	6	6	3	4	7	6
1	3	1	7	7	5	6	2	5	6	6	6	6	7	7	7	7	7	6	5	3	7	7
1	3	2	7	7	4	3	5	2	5	5	7	7	4	7	5	5	7	7	7	1	7	7
1	3	1	7	7	4	6	6	4	7	6	4	6	7	7	7	7	4	6	4	2	7	6
1	3	2	7	7	4	7	5	3	7	7	7	7	7	7	7	7	7	6	7	3	7	7
1	3	1	7	7	5	7	4	3	7	7	7	7	7	6	7	7	7	7	7	4	7	7
1	3	1	6	7	5	5	6	5	7	7	7	7	7	6	7	6	7	7	7	2	7	7
1	3	2	7	6	5	6	5	6	4	2	5	6	2	5	4	6	5	5	5	4	7	7
1	3	2	6	5	3	7	2	3	5	5	6	5	7	7	5	6	6	6	5	5	7	7
1	3	1	7	6	4	6	4	2	6	5	4	6	7	7	6	7	6	6	5	1	7	7
1	3	1	7	7	5	7	7	7	7	7	7	7	7	7	7	7	7	7	7	2	7	7
1	3	2	7	6	5	5	4	5	6	6	6	6	7	6	6	7	6	6	5	3	7	6
1	3	2	7	7	4	6	4	4	7	7	6	7	7	7	7	7	5	7	7	1	7	7
1	3	2	7	7	6	7	4	6	7	7	2	7	7	7	7	7	7	7	6	4	7	7
1	3	2	7	6	3	6	4	5	7	6	7	7	7	5	6	7	7	6	7	4	7	7
1	3	1	6	7	5	7	6	5	7	4	7	6	7	6	7	6	7	7	7	3	7	7
1	3	1	7	7	5	7	2	6	7	5	7	7	6	7	7	7	7	7	7	2	7	7
1	3	2	7	7	3	7	1	4	4	4	7	7	6	6	7	7	7	7	7	3	7	7
1	3	2	7	7	6	7	1	6	7	7	7	7	7	7	7	7	7	7	4	4	7	7
1	3	2	7	7	4	7	5	4	7	7	5	6	7	4	6	7	7	7	6	1	6	6
1	3	1	6	5	3	5	5	2	7	6	7	6	6	5	6	7	6	7	6	4	7	6
1	3	2	7	7	4	7	3	4	6	6	7	7	6	6	6	7	7	6	6	3	7	7
1	3	2	7	7	4	6	3	2	7	7	4	6	7	5	7	7	4	7	3	7	4	4
1	3	2	5	7	4	6	3	3	7	6	7	6	6	5	5	7	6	5	6	3	7	7
1	3	2	7	7	3	6	3	3	6	7	7	7	7	7	7	7	6	7	6	6	7	7
1	3	2	7	6	4	6	4	2	6	7	7	6	7	7	6	7	7	7	7	2	7	6
1	3	2	7	7	5	7	3	5	6	5	6	7	7	6	6	7	7	6	6	5	7	7
1	3	1	7	7	5	7	5	3	7	5	7	7	7	7	7	7	7	7	7	6	4	7
1	3	2	7	7	7	7	1	7	7	7	7	7	7	7	7	7	7	7	7	7	7	7
1	3	1	6	7	2	7	4	1	7	7	7	6	5	6	5	6	5	3	7	4	7	7
1	3	2	7	7	6	7	4	6	6	7	7	7	7	7	7	7	7	7	7	3	6	7
1	3	2	6	7	6	6	5	5	7	7	7	7	7	5	6	7	6	6	5	4	7	6
1	3	1	5	7	6	7	2	6	7	6	7	7	7	6	7	7	7	7	7	4	7	7
1	3	1	6	7	5	4	6	2	6	7	4	7	7	7	5	7	6	5	6	5	7	7
1	3	1	6	7	3	5	3	4	7	7	4	7	7	6	5	7	5	6	5	3	7	6
1	3	2	7	7	4	6	4	5	7	7	7	6	6	5	6	7	6	7	4	3	7	7
1	3	2	7	6	5	7	7	6	7	5	7	6	7	6	6	7	7	7	7	3	7	6
1	3	1	6	7	5	6	5	6	7	5	5	6	6	5	7	7	7	7	6	4	5	7
1	3	1	7	7	4	7	4	3	7	6	6	7	6	7	6	7	7	6	6	3	6	7
1	3	1	4	6	5	4	2	3	4	5	5	6	5	4	6	5	4	6	5	6	7	2
1	3	1	7	7	7	2	5	4	6	5	2	6	7	7	7	7	7	7	5	3	7	6
1	3	1	7	6	6	6	5	4	6	6	7	7	6	3	6	6	7	7	5	2	7	6
1	3	2	7	7	4	7	5	5	7	7	7	7	7	7	7	7	7	7	6	1	7	7
1	3	2	7	7	6	7	4	5	6	7	7	7	6	7	7	7	7	7	7	7	7	7
1	3		6	6	6	6	5	6	7	7	4	6	6	6	6	6	5	6	4	2	7	5
1	3	2	7	6	2	7	6	7	7	7	7	7	7	3	7	7	7	7	7	5	7	7
1	3	2	4	7	2	7	4	6	7	4	6	6	7	5	7	7	5	7	5	4	7	6
1	3	1	7	7	4	7	6	4	7	7	7	7	7	6	7	7	7	7	7	4	7	7
1	3	2	7	7	4	7	5	3	7	7	7	7	6	7	7	7	6	7	7	7	7	7
1	3	1	7	7	6	7	5	5	7	7	7	7	6	7	7	7	6	7	7	7	7	7
1	3	2	4	7	3	7	6	3	6	4	5	6	6	6	3	6	6	6	5	1	5	6
1	3	2	6	7	5	6	4	5	6	6	6	6	6	5	4	6	7	7	6	5	7	6
1	3	2	7	7	3	7	3	7	7	7	7	7	7	6	6	7	7	5	5	4	7	7
1	3	2	7	7	7	7	3	6	7	7	7	7	7	5	6	7	7	7	7	4	7	7
1	3	1	7	7	7	1	1	2	1	1	1	1	1	4	7	7	7	7	7	4	7	7
1	3	2	7	7	3	7	4	6	7	7	7	7	6	6	7	7	7	7	7	3	7	7
1	3	2	7	7	3	7	7	4	7	7	7	7	7	7	7	7	7	7	5	7	6	6
1	3	2	3	7	4	7	7	4	7	7	7	7	7	7	7	7	7	7	7	2	7	7
1	3	2	7	7	3	6	6	3	7	7	7	6	7	6	7	7	7	7	7	4	7	7
1	3	2	7	7	5	7	7	5	7	7	7	7	7	7	7	7	7	7	4	7	7	7
1	3	2	7	7	6	7	4	6	7	7	7	7	7	7	5	7	7	7	5	4	7	7
1	3	2	7	7	4	6	5	3	7	7	7	7	7	6	6	6	7	7	5	2	5	7
1	3	1	6	5	4	5	5	4	6	6	5	6	6	5	5	6	4	7	5	3	6	5
1	3	2	3	7	4	5	5	3	6	6	4	6	6	5	6	6	5	5	4	5	7	4
1	3	2	7	7	5	7	1	2	7	7	7	7	7	7	6	7	7	7	6	4	7	7
1	3	1	6	7	5	7	5	6	7	7	7	4	7	5	7	7	7	7	6	7	7	7
1	3	2	7	7	1	7	7	5	7	7	7	7	7	6	6	6	7	7	7	4	7	7
1	3	1	7	7	5	6	2	2	6	6	6	6	6	6	6	6	6	7	6	3	7	7
1	3	1	7	7	1	7	7	2	5	6	7	7	7	6	7	7	7	7	6	1	7	7
1	3	1	7	7	5	7	7	5	5	7	7	7	7	3	7	7	7	7	7	7	6	7
1	3	2	7	7	6	7	7	5	7	7	6	7	7	6	7	7	7	7	6	2	7	7
1	3	2	7	6	1	7	5	2	7	6	7	5	6	6	7	7	6	7	7	2	7	7
1	3	2	5	6	6	7	7	2	7	7	7	7	6	6	7	7	7	7	6	3	7	7
1	3	2	7	5	4	7	6	3	6	6	7	7	7	6	7	7	7	7	6	3	7	7
2	3	1	5	7	2	7	7	6	7	7	7	7	7	3	6	7	6	6	2	2	2	5
2	3	2	6	7	3	5	5	3	6	6	7	7	7	2	7	6	7	6	6	3	5	6
2	3	1	6	4	5	5	4	3	5	6	5	5	5	5	6	6	7	5	4	2	5	7
2	3	1	4	5	3	5	4	4	5	3	4	6	3	4	5	4	5	5	6	2	5	7
2	3	1	5	7	3	7	7	6	3	4	3	7	6	2	6	6	7	5	4	5	7	6
2	3	1	7	7	5	7	7	5	7	7	7	7	7	7	7	7	7	7	6	1	4	4
2	3	2	7	7	5	7	5	7	7	7	7	6	7	7	6	6	6	7	6	5	7	6
2	3	2	7	6	4	3	4	4	6	6	6	6	7	4	6	6	7	7	6	3	5	7
2	3	2	5	6	4	4	2	5	5	5	5	4	5	5	3	5	5	5	4	4	7	5
2	3	2	6	6	6	7	5	6	5	5	5	6	5	6	7	5	6	7	5	2	7	7
2	3	2	6	6	6	4	7	5	2	3	3	4	5	4	6	7	6	5	5	6	7	6
2	3	2	2	4	6	2	2	6	3	3	3	2	4	2	6	6	7	6	2	1	7	6
2	3	2	3	7	6	7	4	6	7	7	5	6	7	4	6	7	7	5	5	4	7	7
2	3	2	6	7	5	7	7	4	6	6	7	7	7	7	7	7	7	7	7	3	7	7
2	3	2	7	6	7	7	7	6	6	6	7	7	6	6	7	7	6	6	7	6	7	7
2	3	2	1	7	6	7	2	7	7	6	3	7	7	7	7	7	4	7	3	2	7	6
2	3	2	7	7	3	7	6	3	6	7	6	7	7	6	7	7	7	6	6	1	7	7
2	3	1	7	7	4	7	5	5	7	6	5	6	7	6	7	7	6	7	5	3	7	7
2	3	1	7	7	4	7	6	4	7	3	4	7	7	7	5	7	6	7	4	4	7	7
2	3	2	7	6	3	7	6	3	7	7	6	6	7	3	7	7	7	6	6	4	7	7
2	3	1	7	6	4	5	3	3	7	7	4	7	7	6	7	6	6	7	5	3	7	7
2	3	2	7	7	4	7	6	6	7	5	7	7	7	5	7	7	6	6	7	6	7	7
2	3	2	7	7	4	7	5	4	7	7	2	7	7	6	7	7	7	7	4	4	7	7
2	3	2	7	7	7	7	7	6	6	7	7	6	5	6	7	6	6	6	6	3	6	7
2	3	2	5	7	6	7	6	6	7	4	7	7	7	6	7	7	6	7	4	1	7	7
2	3	1	5	7	3	7	5	6	7	6	7	7	5	6	7	4	3	7	4	3	7	7
2	3	1	3	6	6	3	5	5	5	6	5	5	5	5	4	5	5	6	4	3	6	6
2	3	2	7	7	6	7	7	6	7	7	7	7	7	7	7	7	7	7	7	6	7	7
2	3	2	7	7	4	7	5	5	7	6	7	6	6	6	5	7	6	6	6	4	7	7
2	3	1	7	7	4	6	7	4	5	5	7	7	5	7	7	7	5	7	7	1	5	7
2	3	2	7	7	4	7	5	3	7	7	7	7	7	7	7	7	7	7	7	1	7	7
2	3	2	7	7	6	7	7	6	4	7	7	6	7	6	7	7	7	7	7	3	7	7
2	3	1	7	7	4	3	6	5	5	5	5	5	6	5	6	7	5	6	3	4	6	7
2	3	2	4	5	4	6	4	4	5	5	5	6	5	6	6	6	6	6	4	5	7	6
2	3	1	7	6	2	6	2	2	6	4	5	6	6	5	5	4	6	7	5	4	7	6
2	3	1	7	7	4	6	6	2	5	6	7	6	5	7	6	5	6	7	6	1	4	5
2	3	1	7	7	3	6	6	4	6	6	7	7	1	6	7	7	7	6	6	6	5	7
2	3	1	7	7	3	7	4	2	7	7	7	7	7	7	7	7	7	7	7	4	7	7
2	3	2	7	3	5	5	6	6	7	7	7	6	7	5	6	5	6	6	6	4	6	7
2	3	2	7	7	5	7	6	2	7	6	6	7	7	7	7	7	7	7	6	6	7	7
2	3	2	7	7	3	7	5	4	5	6	7	6	7	7	7	7	7	7	6	5	7	6
2	3	1	7	6	4	5	5	6	7	7	5	7	6	4	7	7	6	6	6	2	7	6
2	3	2	7	7	6	7	7	5	5	7	7	7	7	7	7	7	7	7	7	4	7	7
2	3	1	7	6	3	6	2	3	5	5	5	6	6	6	6	6	6	6	6	1	7	5
2	3	2	7	7	4	7	7	5	7	7	6	7	7	7	7	7	6	7	7	1	7	7
2	3	2	7	7	3	7	7	3	6	3	6	6	6	7	4	7	7	6	7	3	7	7
2	3	1	7	6	1	7	7	2	7	7	7	7	7	7	7	7	7	7	7	7	7	7
2	3	2	7	7	4	6	4	3	7	4	5	6	4	3	4	7	6	6	5	1	4	6
2	3	2	6	7	5	7	5	5	7	6	2	7	6	6	7	7	7	7	4	3	7	7
2	3	2	7	1	4	7	7	7	7	7	7	7	7	7	7	7	4	7	7	4	7	7
2	3	1	7	6	6	7	1	7	6	6	6	5	6	6	6	7	5	6	5	1	7	6
2	3	1	7	7	6	7	6	6	7	6	7	7	7	4	6	7	7	7	7	6	7	7
2	3	1	3	6	5	5	4	5	4	5	5	5	6	6	7	4	5	6	5	5	6	6
2	3	1	5	5	3	5	5	4	7	7	6	6	6	6	6	5	6	6	6	1	7	5
2	3	2	4	6	4	6	4	1	6	6	7	5	7	7	6	6	7	6	6	4	7	7
2	3	1	7	5	6	7	5	6	7	6	7	6	6	5	7	7	6	7	6	2	5	7
2	3	1	1	6	2	6	3	5	4	5	7	5	6	6	5	7	6	6	5	3	7	7
2	3	1	4	7	3	7	7	6	7	7	7	7	7	6	7	7	7	7	7	1	7	7
2	3	2	6	7	5	7	2	6	7	4	7	6	5	6	6	6	6	7	6	2	5	6
2	3	2	7	5	3	6	2	3	7	7	6	6	7	7	6	7	6	6	6	6	6	7
2	3	2	7	7	6	1	1	6	7	7	7	7	7	7	7	7	7	7	7		7	7
2	3	2	7	7	5	7	7	4	7	7	6	7	7	7	7	7	7	7	6	2	7	7
2	3	2	7	7	6	7	7	6	7	7	7	7	6	6	7	6	7	7	7	2	7	7
2	3	2	7	6	5	7	6	4	7	5	6	7	6	6	7	7	6	7	6	2	7	7
2	3	1	1	7	3	7	4	3	7	7	7	7	7	5	7	7	7	7	7	4	7	7
2	3	1	6	6	6	6	6	5	7	6	5	6	6	6	5	5	6	5	6	6	6	6
2	3	2	7	7	5	7	6	6	7	7	6	7	7	7	6	7	6	7	6	5	7	7
2	3	2	6	7	3	7	5	3	5	6	7	7	7	6	7	7	7	7	6	5	6	7
2	3	2	7	7	6	7	6	6	7	7	1	7	7	7	7	7	7	7	7	6	7	7
2	3	1	4	7	6	2	7	6	6	6	7	7	5	6	6	6	6	4	6	6	6	6
2	3	2	7	7	5	7	5	5	7	5	6	7	6	7	7	6	4	6	6	6	7	6
2	3	1	6	6	5	6	6	6	6	4	6	5	6	6	5	6	6	6	2	3	3	7
2	3	2	7	7	3	6	2	7	7	3	5	6	7	7	3	7	7	7	7	4	6	6
2	3	1	7	7	3	6	5	3	4	6	7	7	7	6	7	7	5	7	6	2	7	5
2	3	1	2	7	3	6	6	4	4	6	6	6	6	5	6	6	6	6	3	3	2	6
2	3	2	6	6	6	4	3	3	6	2	6	6	4	6	4	5	5	6	3	3	7	6
2	3	1	6	6	4	6		4	6	6	5	5	6	5	5	5	3	5	6	3	6	5
2	3	2	7	7	6	6	4	6	5	4	6	5	7	6	6	6	5	6	6	3	7	6
2	3	2	7	7	5	7	7	5	7	7	6	7	7	7	7	7	7	6	6	1	7	7
2	3	2	7	7	7	7	1	5	7	7	7	7	7	7	7	7	7	7	7	5	7	7
2	3	1	7	7	6	7	5	6	6	6	6	7	5	6	7	6	5	6	3	2	5	6
2	3	1	3	6	5	6	4	5	6	5	7	7	5	5	6	5	6	7	6	3	5	7
2	3	1	6	6	5	6	6	6	7	6	7	7	7	6	5	7	5	7	6	3	4	6
2	3	2	5	7	4	7	7	3	7	7	6	7	6	2	6	7	7	7	5	2	6	6
2	3	1	7	4	5	3	3	4	7	5	4	7	7	5	4	6	4	5	3	3	4	5
2	3	2	7	7	3	7	6	3	7	7	7	7	7	6	7	7	7	7	7	2	7	7
2	3	1	7	7	6	7	7	6	5	6	6	5	6	7	6	7	7	6	3	1	7	7
2	3	2	5	7	6	7	5	5	7	7	7	7	7	7	7	7	7	7	7	7	7	7
2	3	1	2	6	6	6	7	7	6	4	6	5	5	4	5	7	5	5	5	4	7	4
2	3	2	7	7	5	7	7	5	7	7	7	7	6	6	7	5	7	7	7	2	7	7
2	3	1	7	7	4	6	6	2	7	7	7	7	7	7	6	7	7	7	7	3	7	7
2	3	2	6	7	7	7	4	5	6	7	7	6	7	6	6	7	7	6	6	2	7	7
2	3	2	7	7	5	7	4	5	7	7	7	7	7	5	7	7	7	7	5	1	7	7
2	3	1	3	6	5	6	5	5	7	4	6	6	4	5	7	6	6	5	5	2	6	7
1	4	2	7	7	3	7	5	1	7	7	7	7	7	7	7	7	7	7	7	7	7	7
1	4	2	6	7	3	6	5	3	6	6	6	6	6	6	7	7	6	6	6	2	7	7
1	4	2	7	7	5	7	4	4	7	7	6	7	7	7	6	7	7	7	4	4	7	7
1	4	2	7	7	4	6	5	5	6	7	5	7	6	7	6	7	7	7	5	4	7	7
1	4	1	2	7	5	7	6	6	6	4	7	4	5	7	7	5	6	6	4	3	7	6
1	4	2	7	7	6	7	6	6	7	7	7	7	7	7	7	7	6	7	7	6	7	7
1	4	2	7	7	3	7	7	2	7	7	6	7	7	7	7	7	7	7	5	4	7	7
1	4	1	7	7	7	6	7	6	7	7	7	7	7	6	6	7	7	7	6	5	7	7
1	4	1	7	7	5	5	4	6	6	7	7	7	6	7	7	7	7	7	7	5	7	7
1	4	2	6	4	3	7	1	5	7	6	5	5	6	7	5	6	4	4	3	2	6	2
1	4	2	3	7	4	5	4	5	6	6	2	5	7	7	7	7	7	7	5	3	7	7
1	4	2	7	7	5	7	6	6	7	7	6	7	7	7	7	7	7	7	6	5	7	7
1	4	1	7	7	5	6	5	6	6	6	7	6	6	6	6	6	6	6	6	5	7	7
1	4	2	7	7	5	6	3	6	7	7	7	4	6	6	6	6	7	7	7	4	7	7
1	4	2	7	7	4	7	6	4	7	6	6	7	7	7	7	7	7	7	6	2	7	7
1	4	2	7	6	5	6	5	3	4	6	6	6	6	6	6	6	6	5	3	2	7	7
1	4	2	7	7	4	7	4	5	7	7	6	7	7	7	7	7	7	7	6	5	7	7
1	4	1	7	7	5	6	4	6	7	7	5	6	6	7	6	7	7	6	5	2	7	7
1	4	2	7	7	4	7	4	1	7	7	7	7	7	7	7	7	7	7	7	7	4	7
1	4	2	7	6	4	7	5	4	7	7	6	7	7	7	6	7	7	7	6	6	7	7
1	4	2	7	7	5	7	4	4	7	7	4	7	7	7	7	7	7	7	4	7	7	7
1	4	2	7	7	5	6	6	6	7	7	7	7	6	6	7	7	7	7	7	5	7	7
1	4	2	7	1	6	7	4	6	7	7	7	7	7	7	7	7	7	7	5	3	7	7
1	4	2	7	7	3	5	2	3	7	3	7	6	7	7	7	7	6	7	7	4	7	7
1	4	2	7	7	5	7	3	6	7	3	7	6	7	6	7	7	6	6	5	2	7	7
1	4	2	6	7	5	7	1	5	6	7	4	7	7	7	7	7	7	7	4	1	7	7
1	4	1	6	7	2	7	5	2	6	5	3	6	6	6	7	7	7	7	5	4	7	4
1	4	2	7	7	3	6	5	6	1	6	5	6	4	6	7	6	6	7	5	3	7	6
1	4	1	6	7	2	4	3	2	7	6	7	7	1	3	7	4	5	7	5	7	7	5
1	4	2	1	7	2	5	4	3	4	4	4	6	2	4	4	7	5	7	2	2	7	5
1	4	1	7	7	4	1	3	6	7	7	4	5	7	5	7	7	5	6	4	4	7	6
1	4	2	7	7	3	6	2	6	7	6	6	7	7	6	7	7	6	6	5	3	7	7
1	4	1	6	6	3	7	4	5	6	6	6	7	7	6	6	7	6	6	5	1	7	7
1	4	2	7	7	7	7	6	7	7	7	7	6	7	7	7	7	7	7	7	1	7	7
1	4	2	7	7	3	7	5	3	7	7	7	7	7	7	7	7	7	7	7	2	7	7
1	4	2	7	7	6	7	6	3	7	7	7	7	7	7	7	7	7	7	2	5	7	7
1	4	2	7	7	6	7	5	6	6	6	6	7	5	7	6	7	7	7	5	6	7	7
1	4	2	7	7	7	6	5	7	7	7	7	6	7	7	6	7	6	7	7	7	7	7
1	4	2	7	7	7	7	7	7	7	7	7	7	7	7	7	7	7	7	7	7	7	7
1	4	2	7	7	4	5	4	6	7	7	3	6	7	7	7	7	4	7	5	6	7	7
1	4	2	7	7	5	7	7	3	7	7	5	7	7	7	7	7	7	7	7	1	7	7
1	4	2	7	7	2	7	6	2	7	7	7	7	7	7	6	7	7	7	7	4	7	7
1	4	2	7	7	4	7	7	2	7	7	7	7	5	7	7	7	6	7	7	2	7	7
1	4	2	3	7	3	7	3	2	6	5	4	5	4	6	7	4	7	7	5	1	4	4
1	4	2	7	7	5	7	7	6	7	7	7	7	6	7	7	7	7	7	5	7	7	7
1	4	1	7	7	5	5	7	6	7	6	5	6	7	7	6	6	6	6	6	4	7	7
1	4	2	7	7	6	7	6	4	7	7	6	7	7	7	7	7	7	7	6	4	7	7
1	4	1	6	6	5	6	4	7	6	5	7	7	7	6	6	7	7	7	6	3	6	7
1	4	2	6	7	3	7	6	5	7	6	7	6	6	7	7	6	5	6	5	7	7	5
1	4	1	7	6	3	5	7	5	7	7	7	4	7	6	7	7	6	7	5	1	7	7
1	4	1	7	7	4	7	7	4	7	7	7	7	7	7	6	7	7	7	7	6	7	7
1	4	2	7	7	4	5	4	6	7	6	7	6	5	7	7	7	7	7	6	4	6	6
1	4	2	6	6	5	7	4	5	7	7	5	6	6	6	6	7	6	7	4	3	7	7
1	4	2	6	6	2	7	6	1	6	6	6	6	5	7	6	6	5	6	5	3	7	6
1	4	1	3	7	3	4	6	3	7	4	7	7	7	7	7	2	7	7	7	1	7	7
1	4	1	7	7	6	6	4	7	7	7	4	5	6	7	6	7	5	5	5	6	7	7
1	4	2	7	6	5	7	4	5	7	5	6	6	4	6	7	6	7	6	1	1	6	5
1	4	2	6	3	6	3	1	6	6	6	4	6	3	4	5	5	6	5	4	7	7	3
1	4	2	7	7	5	7	6	6	7	7	7	7	7	7	7	7	7	7	7	2	7	7
1	4	1	1	7	6	6	6	6	7	7	6	6	6	6	6	7	6	7	6	2	7	7
1	4	2	5	5	4	4	1	5	4	6	6	3	5	6	7	7	6	2	2	3	7	7
1	4	1	7	7	2	6	6	3	7	7	7	7	6	7	7	7	7	7	7	2	7	7
1	4	1	7	7	4	7	7	3	7	7	5	7	7	7	7	7	7	7	6	3	7	7
1	4	1	6	6	6	7	3	5	5	5	5	5	6	4	6	6	6	6	4	2	7	7
1	4	2	6	7	6	6	4	5	6	6	7	6	7	6	7	6	7	6	5	3	7	5
1	4	2	6	7	4	6	4	3	7	7	7	7	7	7	7	7	4	7	7	2	7	7
1	4	2	7	7	2	7	4	3	6	6	4	7	6	7	6	7	4	6	3	7	7	6
1	4	2	6	7	4	6	4	6	7	7	6	6	6	5	5	6	6	6	6	6	7	6
1	4	2	7	7	6	7	4	5	5	5	4	5	6	6	5	6	6	5	5	2	7	7
1	4	2	7	7	6	5	6	5	7	3	5	6	7	6	6	7	5	6	6	6	7	5
1	4	2	7	7	4	7	4	6	7	7	7	6	7	7	5	7	7	7	7	4	7	7
1	4	2	7	7	6	7	1	7	5	6	7	7	6	6	7	7	7	7	7	5	7	7
1	4	2	7	7	6	7	1	7	3	3	6	4	4	6	7	7	7	7	4	4	7	7
1	4	2	7	7	5	7	4	3	7	7	7	7	7	7	7	7	7	7	4	4	7	7
1	4	2	3	6	3	7	3	5	6	6	5	5	5	5	5	5	6	5	5	6	6	6
1	4	2	7	6	6	7	7	4	6	7	5	4	4	6	5	6	5	4	6	4	5	4
1	4	1	7	7	5	7	1	5	6	7	5	4	4	6	6	5	4	5	6	4	6	3
1	4	2	7	7	7	7	4	1	7	7	7	7	7	6	7	7	7	7	5	4	7	7
1	4	2	7	7	6	7	7	6	7	6	7	7	7	5	7	7	7	7	7	2	7	7
1	4	2	7	7	4	7	6	3	7	7	4	7	7	7	7	7	7	7	5	5	7	7
1	4	2	7	7	6	7	7	7	7	7	7	7	7	7	7	7	7	7	7	3	7	7
1	4	2	7	7	5	7	7	5	3	4	4	4	7	5	7	7	7	4	4	1	5	7
1	4	2	7	7	6	7	4	6	7	7	6	6	7	5	6	7	6	6	5	7	7	7
1	4	2	7	7	4	7	6	4	7	7	7	7	7	7	7	7	7	7	4	2	4	7
1	4	2	3	6	4	5	5	3	6	6	6	6	6	6	6	6	6	6	5	2	7	6
1	4	1	5	6	3	5	2	6	5	5	6	7	6	6	6	2	4	6	5	2	7	6
1	4	2	7	7	4	7	7	4	7	7	7	7	6	7	7	7	7	7	7	4	7	7
1	4	1	7	6	5	6	6	6	6	5	6	5	6	6	5	5	5	6	6	3	7	7
1	4	1	6	7	3	4	1	5	7	6	4	6	7	4	6	7	7	7	6	1	7	7
1	4	1	7	7	4	7	3	5	7	7	5	7	7	7	6	7	7	7	2	4	7	7
1	4	1	6	6	3	5	4	6	5	6	6	5	6	7	6	5	6	6	5	3	7	7
1	4	2	7	7	5	7	4	2	6	7	5	7	7	7	6	7	6	7	5	6	7	7
1	4	2	7	7	3	6	5	5	6	6	7	7	7	6	7	7	7	7	5	4	7	7
1	4	1	7	5	4	3	4	5	7	6	5	6	6	6	6	6	5	2	4	5	7	6
1	4	2	7	7	4	6	3	5	7	7	6	5	7	7	7	6	7	5	6	4	7	6
2	4	1	4	7	3	3	4	3	6	4	6	5	5	2	7	6	5	7	5	1	3	7
2	4	2	5	5	5	5	5	4	6	5	4	4	5	4	4	5	5	5	4	3	5	5
2	4	2	6	7	3	7	2	2	7	7	6	6	7	6	5	7	6	6	4	4	4	7
2	4	1	6	6	3	7	2	4	5	6	6	5	7	5	6	6	5	5	4	2	7	5
2	4	1	5	7	4	7	4	4	2	6	2	3	5	4	6	6	7	7	3	6	7	7
2	4	1	6	7	4	5	2	3	3	5	7	6	7	5	7	4	1	7	7	3	7	6
2	4	1	6	6	5	7	6	5	2	6	4	5	5	6	6	6	6	6	5	4	4	5
2	4	2	6	7	4	7	1	6	6	4	7	6	6	4	7	6	7	7	1	1	7	7
2	4	2	7	7	5	5	2	4	6	4	6	6	6	6	7	7	7	6	4	4	7	6
2	4	2	2	6	3	7	4	3	6	6	7	6	6	6	6	7	7	6	3	4	7	6
2	4	2	4	7	5	7	6	3	7	5	6	6	7	2	6	7	7	7	4	3	7	6
2	4	2	5	7	5	7	6	4	5	2	7	6	5	4	6	5	6	6	6	4	6	6
2	4	2	6	6	4	6	5	5	5	6	5	5	6	5	6	5	5	6	6	5	5	6
2	4	2	7	7	5	7	3	6	6	4	5	6	7	5	3	3	7	7	4	3	7	7
2	4	1	3	7	5	2	6	5	7	4	5	6	7	7	4	7	7	6	5	3	7	7
2	4	2	7	6	4	7	5	4	6	6	7	6	6	3	6	4	5	6	6	3	7	6
2	4	2	7	7	1	7	5	3	2	4	7	7	7	6	6	6	6	6	5	5	6	7
2	4	2	7	7	5	6	3	5	5	4	5	7	7	7	5	7	6	7	2	3	7	5
2	4	2	6	7	7	6		1	7	5	7	5	6	7	7	7	7	6	5	3	7	5
2	4	2	6	7	3	6	5	3	4	6	6	7	7	6	5	6	6	5	5	4	7	7
2	4	1	6	7	4	7	5	3	7	7	7	6	7	2	6	6	4	6	6	3	7	5
2	4	2	4	7	6	7	5	6	6	4	6	6	3	6	6	6	6	6	6	4	5	6
2	4	2	1	7	2	7	7	2	5	5	7	7	7	7	6	7	6	6	6	5	6	6
2	4	1	7	5	5	7	4	5	6	5	4	6	6	6	6	7	7	6	5	2	7	6
2	4	1	5	7	6	7	4	6	5	6	6	5	7	6	5	7	6	7	2	2	7	6
2	4	2	6	7	3	7	5	4	6	5	6	6	7	6	7	7	6	6	3	3	7	6
2	4	2	7	7	2	7	7	1	7	6	6	6	7	7	7	7	4	6	5	1	7	6
2	4	2	6	6	5	7	4	3	6	7	5	6	6	6	6	6	6	7	5	3	7	6
2	4	1	5	6	4	7	5	4	6	6	7	6	7	2	6	7	7	6	6	4	6	6
2	4	2	7	7	3	6	4	3	7	6	7	6	7	7	7	7	5	5	4	3	6	7
2	4	2	7	5	5	5	5	5	6	6	6	5	7	7	5	6	6	5	6	5	7	5
2	4	2	7	7	4	6	4	6	6	5	5	6	5	6	6	7	7	6	6	2	7	6
2	4	2	2	6	2	7	4	7	7	7	6	6	7	7	6	7	7	6	4	2	7	7
2	4	2	7	7	4	7	5	3	7	6	5	5	7	7	6	7	7	7	3	2	7	6
2	4	2	6	7	3	7	5	2	6	5	6	7	6	7	7	6	6	5	6	5	7	6
2	4	2	7	7	3	7	5	2	6	7	5	6	7	7	5	7	6	7	5	4	6	7
2	4	1	7	7	4	7	5	3	6	6	6	6	7	6	6	6	7	6	5	2	7	7
2	4	1	6	6	5	7	5	5	6	6	5	5	6	6	7	6	6	5	5	5	7	7
2	4	2	7	6	5	7	4	3	7	6	7	6	7	6	3	6	7	6	6	5	7	6
2	4	2	7	5	6	6	6	6	6	7	7	6	7	5	5	7	6	6	5	1	7	6
2	4	2	6	7	4	7	4	3	6	7	6	7	6	7	6	6	7	7	5	2	7	7
2	4	1	6	6	5	5	5	5	7	6	6	7	7	6	6	7	5	7	6	2	7	6
2	4	2	5	7	5	7	5	5	6	5	6	6	7	6	6	6	6	6	6	4	6	7
2	4	1	7	7	4	7	4	5	5	7	7	7	7	5	7	7	7	6	3	3	6	7
2	4	1	6	7	5	5	6	5	6	5	7	6	7	5	7	5	7	6	5	5	7	6
2	4	1	7	7	4	6	5	3	7	7	5	7	7	7	5	7	6	6	5	3	7	7
2	4	2	6	7	3	7	6	5	5	7	7	6	6	5	7	7	5	7	6	3	7	6
2	4	1	7	7	4	6	4	5	7	6	6	6	6	5	7	7	6	6	6	5	7	6
2	4	2	7	7	5	6		5	7	7	6	7	7	6	6	6	7	7	6	4	6	7
2	4	2	7	7	2	7	5	2	7	6	7	7	7	7	6	7	7	7	6	2	7	6
2	4	2	7	6	4	5	4	5	7	6	7	6	7	6	6	7	7	7	6	2	7	7
2	4	2	7	6	4	7	6	4	7	7	6	6	6	6	5	7	5	7	6	5	7	6
2	4	2	5	7	5	7	4	5	7	7	7	7	7	7	4	7	5	7	7	3	5	7
2	4	2	5	7	2	7	5	5	7	7	7	6	7	6	6	7	7	6	6	4	7	7
2	4	2	5	7	3	7	7	4	6	5	7	7	7	6	5	7	6	7	6	5	7	7
2	4	2	6	7	5	6	5	5	6	6	6	7	7	7	5	7	6	7	6	3	7	7
2	4	2	7	7	4	7	5	4	2	6	7	7	7	7	7	7	7	7	7	4	6	6
2	4	1	7	6	6	7	2	6	6	6	6	7	7	6	7	7	7	7	5	2	7	7
2	4	2	7	7	6	2	5	4	7	6	6	7	7	7	7	7	7	7	6	2	7	7
2	4	2	6	7	6	7	4	2	6	5	7	7	7	7	7	7	6	7	6	4	7	7
2	4	2	7	7	5	6	5	6	7	6	6	6	7	7	6	6	6	6	6	3	7	7
2	4	2	6	7	3	7	6	3	6	6	7	7	7	6	7	7	7	7	7	2	7	7
2	4	1	7	7	5	6	4	4	7	6	7	6	7	7	7	7	6	7	6	2	7	7
2	4	2	7	7	4	7	7	7	7	7	7	5	6	6	7	7	7	7	1	2	7	7
2	4	2	7	7	4	7	5	4	5	7	7	7	7	7	7	7	7	7	5	1	7	7
2	4	2	7	7	4	7	4	3	4	6	6	7	7	7	7	7	7	7	7	4	7	7
2	4	1	7	5	6	7	3	7	7	6	7	6	7	6	6	7	7	7	7	2	7	6
2	4	2	7	7	5	7	5	3	7	6	7	6	7	7	6	7	7	7	6	3	6	7
2	4	2	7	7	5	4	6	5	6	7	7	7	6	7	7	7	7	7	6	5	7	7
2	4	2	7	7	4	1	5	4	7	7	7	7	7	7	7	7	7	7	7	4	7	7
2	4	2	7	7	3	7	5	3	7	7	7	7	5	7	7	7	6	7	7	5	6	7
2	4	2	7	7	3	7	5	3	7	7	7	7	7	7	7	7	7	7	7	1	7	7
2	4	2	6	7	4	7	6	6	7	6	7	7	7	7	7	6	7	7	6	1	7	7
2	4	1	7	7	6	6	3	6	7	6	6	7	7	7	6	7	5	7	6	5	7	7
2	4	2	7	7	6	7	5	6	6	5	7	6	7	6	7	7	7	7	7	3	7	6
2	4	1	7	7	7	7	5	6	7	7	7	7	7	7	7	6	6	7	4	5	4	6
2	4	1	4	7	5	7	5	5	7	6	7	6	7	7	6	7	7	7	6	6	7	7
2	4	2	2	7	6	7	5	6	7	7	7	6	7	6	7	7	7	7	6	5	7	7
2	4	1	7	7	6	7	4	7	7	7	7	7	7	7	5	7	5	7	7	1	7	7
2	4	2	7	7	5	7	6	5	7	7	7	6	6	7	6	7	6	7	6	3	7	7
2	4	2	7	7	6	7	7	7	1	7	7	7	7	7	7	7	7	7	7	1	7	7
2	4	2	7	7	7	7	1	7	7	7	7	7	7	7	7	7	4	7	6	4	7	7
2	4	1	7	7	5	7	5	4	7	7	7	7	7	7	7	6	7	7	7	3	7	7
2	4	1	7	7	6	7	6	5	7	7	7	7	7	7	6	7	7	7	2	6	6	7
2	4	1	7	7	6	7	5	3	7	6	7	7	7	7	7	7	7	7	6	4	7	7
2	4	1	7	7	6	7	5	3	7	7	7	7	7	7	7	7	7	7	7	3	7	7
2	4	1	7	7	6	7	5	6	7	7	7	7	7	7	7	7	7	7	7	1	7	7
2	4	1	7	7	7	7	7	6	7	7	7	6	7	7	7	7	7	7	7	1	5	7
1	5	2	3	6	4	3	1	5	4	5	5	5	6	6	3	4	7	6	5	4	7	2
1	5	2	3	5	5	7	4	5	6	6	3	7	5	6	7	5	5	7	2	7	7	6
1	5	2	7	7	3	7	7	1	7	7	7	7	7	7	7	7	7	7	7	4	4	7
1	5	1	6	7	2	5	3	2	7	6	5	5	7	5	6	7	7	7	3	5	7	6
1	5	2	7	7	6	7	3	5	5	5	2	6	6	7	5	7	6	6	3	5	7	6
1	5	1	6	7	4	7	5	5	7	5	7	7	7	7	7	5	7	7	7	7	6	7
1	5	2	7	7	6	7	6	6	7	7	7	6	6	7	7	7	7	7	7	6	7	6
1	5	2	6	7	5	7	4	3	7	5	7	7	5	5	7	7	7	7	7	4	4	7
1	5	2	7	7	4	6	4	4	7	7	7	5	7	6	6	7	7	5	6	4	7	6
1	5	2	4	5	4	7	1	4	7	7	7	7	7	7	7	7	6	7	7	5	7	7
1	5	2	6	7	5	7	4	5	7	6	7	6	6	6	6	7	7	7	6	2	7	7
1	5	2	7	5	4	7	4	4	7	7	2	3	6	6	6	7	6	5	4	1	7	7
1	5	2	7	7	5	7	3	5	7	7	7	5	7	7	7	7	6	7	3	2	6	6
1	5	2	7	6	4	6	5	3	7	7	7	6	6	6	6	6	6	7	6	2	7	6
1	5	2	6	7	6	7	7	6	7	7	5	7	7	7	7	7	7	7	6	2	7	7
1	5	1	7	7	3	6	6	3	6	6	7	6	6	6	6	6	7	7	7	2	5	6
1	5	2	5	7	3	7	3	3	6	5	7	6	7	6	7	7	7	7	7	3	7	7
1	5	2	7	7	4	7	7	5	7	7	7	7	7	7	7	7	7	7	7	5	7	7
1	5	1	6	6	4	6	4	6	6	5	5	6	6	6	6	6	5	5	5	5	7	5
1	5	2	7	7	4	7	2	5	7	6	7	6	6	5	6	6	7	7	7	2	7	7
1	5	2	7	6	2	7	1	3	5	7	6	4	6	7	7	7	7	7	4	2	7	6
1	5	2	7	7	2	6	2	3	5	6	7	4	6	6	6	6	6	4	6	2	7	5
1	5	2	7	7	6	7	1	5	7	6	7	6	6	5	6	6	7	7	7	2	7	7
1	5	2	7	7	5	7	4	6	7	7	6	5	7	7	7	7	5	7	7	2	7	7
1	5	2	7	6	7	7	1	7	7	7	7	7	7	6	7	7	7	7	7	3	7	7
1	5	2	7	7	4	7	4	3	7	7	6	7	6	6	7	7	7	7	5	7	7	7
1	5	2	7	4	3	7	1	3	7	7	3	4	7	7	7	7	7	7	3	7	7	7
1	5	2	7	7	5	7	2	3	7	7	7	6	7	4	5	7	7	7	7	7	7	7
1	5	2	6	7	3	7	1	5	7	7	6	6	7	5	7	7	6	7	6	2	7	7
1	5	2	6	6	5	7	5	5	7	6	6	7	6	6	6	7	7	6	6	3	7	7
1	5	2	6	7	6	7	4	2	6	2	4	6	7	6	7	7	7	7	4	4	7	6
1	5	2	7	7	4	7	1	4	7	7	7	7	7	7	7	7	6	7	7	4	7	7
1	5	2	5	7	4	5	4	5	5	6	7	7	7	4	5	7	4	6	6	4	7	6
1	5	1	7	7	3	7	7	3	7	7	7	7	7	7	7	7	7	7	7	4	7	7
1	5	1	7	7	5	4	3	6	6	7	6	5	6	6	6	7	4	5	2	6	7	7
1	5	2	7	7	3	7	3	3	7	7	5	6	7	6	7	7	6	7	6	7	7	7
1	5	2	7	7	5	7	4	4	7	4	5	7	7	7	4	7	7	7	5	4	7	7
1	5	2	7	7	5	6	1	5	6	7	7	6	7	7	7	7	7	7	7	7	7	7
1	5	1	6	6	5	6	6	2	4	3	5	5	6	5	5	6	6	5	4	3	7	5
1	5	1	6	6	3	4	6	3	6	7	3	6	6	6	2	6	5	4	2	3	7	4
1	5	1	6	7	6	6	5	4	7	6	6	6	6	6	5	7	7	7	5	5	7	6
1	5	2	6	6	4	6	3	3	5	6	5	3	6	6	5	6	3	5	4	4	6	5
1	5	2	6	7	4	4	4	4	6	6	4	5	6	4	4	6	4	4	3	5	6	5
1	5	1	5	7	5	6	4	5	7	6	6	6	6	6	6	6	6	6	6	4	7	6
1	5	1	6	7	4	7	6	2	7	6	7	6	7	6	7	6	7	7	7	4	7	7
1	5	2	7	7	6	7	2	6	7	6	5	7	7	7	6	7	6	7	4	2	7	7
1	5	2	3	7	4	7	7	2	4	6	4	6	6	6	6	6	7	6	6	4	7	6
1	5	2	5	7	5	7	4	3	6	4	7	7	7	7	7	7	7	5	6	3	7	6
1	5	2	1	7	4	6	6	4	7	7	5	7	4	3	7	7	6	7	5	3	7	6
1	5	1	6	4	2	4	1	7	5	3	4	4	6	4	3	6	7	7	7	2	6	6
1	5	2	7	7	4	7	4	4	7	7	7	7	7	7	7	7	7	7	5	1	5	5
1	5	2	7	7	3	7	2	3	7	7	7	7	7	3	3	7	5	5	3	7	7	4
1	5	2	7	7	4	6	2	4	4	6	4	7	7	7	6	7	6	6	3	5	7	5
1	5	2	7	7	5	6	5	5	5	6	5	5	4	7	5	7	6	6	5	2	7	6
1	5	2	3	7	6	7	2	4	7	6	6	6	5	7	5	7	6	6	6	1	7	7
1	5	2	7	5	5	4	4	6	6	6	6	6	7	5	6	6	6	6	5	5	7	6
1	5	2	7	6	4	6	5	7	7	7	7	5	7	7	4	7	7	5	6	3	7	7
1	5	2	6	6	3	5	6	3	6	7	5	6	6	7	5	7	6	6	4	3	7	6
1	5	1	6	7	3	6	5	3	7	5	4	7	6	6	4	7	7	7	6	4	6	7
1	5	2	6	7	6	4	6	4	6	2	5	7	7	4	5	7	7	7	7	5	7	7
1	5	2	7	7	5	7	7	5	7	7	7	7	4	2	7	7	7	7	7	2	7	7
1	5	2	7	7	7	7	4	7	7	7	5	7	4	4	5	7	7	7	7	4	7	7
1	5	2	6	7	4	6	2	3	7	7	5	7	5	7	7	5	5	7	4	4	7	7
1	5	2	6	7	4	4	5	3	6	5	6	6	6	4	5	6	6	2	6	4	6	6
1	5	2	7	6	4	6	2	5	5	6	5	2	4	5	2	6	6	5	4	6	7	7
1	5	2	7	7	7	7	7	7	7	7	7	7	7	7	7	7	7	7	7	6	7	7
1	5	2	3	6	3	6	4	2	3	2	7	5	3	2	6	5	5	6	6	7	7	6
1	5	2	7	7	3	7	4	3	7	6	7	7	5	6	7	7	6	7	7	2	7	6
1	5	1	7	7	4	7	7	4	6	7	4	2	7	7	7	7	5	5	5	6	7	5
1	5	2	7	7	4	4	4	2	7	7	7	7	6	3	4	7	7	7	5	2	3	6
1	5	1	6	7	3	6	4	3	5	6	6	7	6	7	5	6	6	7	6	4	6	7
1	5	2	6	7	3	5	4	3	6	4	6	7	5	7	6	5	6	6	5	2	7	7
1	5	2	7	6	3	6	5	3	6	5	7	6	5	3	6	7	5	6	6	3	7	5
1	5	1	7	7	7	7	7	5	7	7	5	7	6	7	6	6	6	7	5	7	7	6
1	5	2	6	6	5	4	6	5	4	5	5	5	5	4	4	4	4	6	3	7	6	5
1	5	2	7	6	4	7	3	5	7	4	7	6	6	4	7	4	7	7	5	2	7	6
1	5	2	6	6	5	6	4	6	7	6	5	4	6	7	6	7	4	5	4	7	7	6
1	5	2	6	5	4	7	4	2	7	5	6	5	5	6	7	6	6	7	6	2	7	5
1	5	2	6	6	4	3	2	4	2	2	3	3	2	2	3	2	2	2	2	5	6	2
1	5	2	7	6	5	4	3	4	4	7	5	5	4	4	4	5	6	6	6	6	7	6
2	5	1	6	5	3	3	4	3	3	3	4	5	5	3	3	3	2	3	3	3	7	2
2	5	2	6	7	3	5	7	3	6	3	4	4	5	3	5	5	5	6	5	2	7	6
2	5	1	7	5	3	5	5	2	5	4	5	7	7	6	5	7	5	5	3	1	7	7
2	5	1	7	7	5	7	7	3	4	5	7	7	4	5	4	5	6	6	3	2	7	5
2	5	1	7	5	4	5	4	3	6	6	5	5	7	5	4	7	5	5	5	4	5	5
2	5	1	6	6	5	4	6	5	5	5	6	5	4	5	5	6	3	6	5	4	7	6
2	5	1	6	7	4	7	5	4	6	4	7	6	6	3	4	5	6	6	2	4	6	6
2	5	1	6	7	2	6	3	3	6	6	6	4	6	6	6	6	6	7	6	3	7	7
2	5	1	6	6	3	7	5	2	7	4	7	5	6	5	7	6	5	6	6	3	6	6
2	5	1	6	7	3	6	6	3	3	5	5	7	6	6	5	6	5	7	6	5	6	6
2	5	1	6	7	4	4	5	6	4	6	6	6	6	6	6	7	6	6	6	2	6	7
2	5	1	5	6	5	6	6	4	6	6	6	5	5	7	5	6	6	6	5	6	7	6
2	5	1	7	7	5	5	5	3	5	6	5	5	7	7	7	7	7	7	5	1	7	7
2	5	1	7	6	5	6	5	6	5	5	6	5	7	7	6	7	6	3	6	4	6	7
2	5	2	7	5	6	6	5	3	4	6	7	4	7	7	6	7	7	7	7	4	7	7
2	5	2	7	7	4	7	2	3	7	6	5	6	7	7	7	7	6	7	4	3	7	7
2	5	2	7	7	4	6	6	4	7	7	7	7	6	5	3	7	7	7	5	3	6	5
2	5	1	7	7	5	6	5	2	6	3	7	7	6	6	7	6	7	7	5	6	5	7
2	5	2	7	6	5	6	4	5	7	7	6	7	7	6	6	7	5	6	5	2	7	7
2	5	1	5	7	5	6	5	5	6	6	7	7	7	2	7	7	7	7	6	2	7	7
2	5	2	7	7	5	7	5	4	6	6	6	6	7	6	6	7	6	7	5	4	5	7
2	5	2	7	7	5	6	4	3	6	6	7	7	7	6	6	7	6	7	7	2	6	7
2	5	1	7	7	3	6	6	2	7	6	7	7	6	6	7	7	6	7	6	3	7	7
2	5	1	7	7	5	6	7	3	6	5	6	6	7	6	6	7	6	7	6	4	7	7
2	5	2	7	7	4	5	5	6	7	5	6	7	7	6	6	7	6	6	6	4	7	7
2	5	2	7	7	5	7	3	5	7	7	7	7	7	7	7	7	7	7	6	1	3	7
2	5	1	7	7	4	7	5	2	7	7	7	7	6	7	7	7	7	7	5	3	7	7
2	5	1	7	7	3	7	4	2	7	6	7	7	7	7	7	7	6	7	7	5	7	6
2	5	2	7	7	4	7	7	1	7	7	6	7	7	6	6	7	7	7	6	3	7	7
2	5	2	7	7	4	7	4	4	7	7	7	7	7	7	7	7	7	7	4	2	7	7
2	5	2	7	7	5	7	2	3	7	7	7	7	7	7	5	7	7	7	7	4	7	7
2	5	2	7	7	4	7	4	6	7	7	7	7	7	6	7	7	7	7	5	2	7	6
2	5	1	7	7	5	7	5	3	7	5	7	7	7	7	7	7	7	7	7	3	7	7
2	5	1	7	7	2	6	7	2	7	7	7	6	7	7	6	7	7	7	7	6	7	7
2	5	2	7	7	6	7	5	6	7	7	5	7	7	6	5	7	7	7	6	3	7	7
2	5	2	7	7	6	7	6	6	7	6	7	7	7	7	6	7	7	7	6	3	4	7
2	5	2	6	7	3	7	7	4	6	6	7	7	7	7	7	7	7	7	7	4	7	7
2	5	1	7	7	4	7	6	5	7	6	7	7	7	7	6	7	7	7	7	5	5	7
2	5	2	7	7	3	7	5	5	7	7	7	7	7	7	7	7	7	7	7	5	7	7
2	5	2	7	7	6	7	4	6	7	7	7	7	7	7	6	7	7	7	7	4	7	7
2	5	2	7	7	6	6	7	6	7	7	7	7	7	7	6	7	7	7	7	4	7	7
2	5	1	7	7	7	7	7	6	7	5	7	7	7	7	7	7	7	7	7	3	7	7
2	5	2	7	7	6	7	7	6	7	7	7	7	7	7	7	7	6	7	7	6	7	7
1	6	2	6	7	5	6	6	6	6	7	6	7	6	6	6	7	6	6	6	6	7	6
1	6	2	7	6	6	7	5	6	6	6	6	5	7	7	6	7	7	6	5	1	4	6
1	6	1	6	5	3	6	5	6	5	6	3	5	5	6	5	6	6	5	5	2	7	5
1	6	2	7	7	3	7	5	7	7	5	7	7	7	7	7	7	5	7	4	3	7	7
1	6	2	7	7	4	7	4	4	7	7	7	6	7	7	7	7	7	7	7	1	7	7
1	6	2	3	7	3	5	4	3	4	4	4	6	7	7	6	7	7	7	4	4	7	7
1	6	2	7	7	7	7	4	7	7	7	7	7	7	7	7	7	7	7	7	7	7	7
1	6	2	6	7	4	5	6	4	7	6	7	7	7	7	4	7	3	6	7	2	7	7
1	6	2	7	7	7	7	6	7	7	7	7	6	6	7	7	7	6	7	7	6	7	7
1	6	2	7	7	4	7	3	3	5	6	7	7	7	6	6	7	6	7	5	3	7	6
1	6	2	7	6	5	2	5	3	6	7	7	7	7	6	6	7	6	6	6	3	7	6
1	6	2	4	7	7	7	4	5	7	2	7	7	7	7	7	7	5	7	7	2	7	7
1	6	2	7	6	6	5	3	7	7	7	7	6	6	6	3	2	6	6	3	1	2	7
1	6	1	5	7	3	5	2	3	5	2	6	6	5	6	5	6	4	6	6	4	7	4
1	6	2	7	7	3	7	7	2	7	7	7	7	7	6	7	7	7	7	7	7	7	7
1	6	2	5	7	4	7	1	4	2	3	5	5	3	4	7	7	3	7	5	2	7	5
1	6	2	7	7	4	7	1	7	7	7	7	7	7	7	4	7	7	7	1	7	7	7
1	6	2	4	7	7	7	6	6	7	7	7	6	4	6	5	7	6	7	6	3	7	7
1	6	2	6	7	6	6	6	6	6	6	7	6	6	5	7	6	7	7	7	2	7	7
1	6	2	7	7	5	7	6	5	7	6	7	6	7	7	7	7	5	7	5	4	6	7
1	6	2	7	5	3	5	2	6	6	5	5	4	5	6	6	6	3	5	5	2	2	6
1	6	1	4	7	4	7	6	1	6	5	5	4	7	7	7	7	7	7	5	4	7	7
1	6	2	6	7	7	7	7	7	6	6	7	7	7	6	7	7	6	7	7	5	7	7
1	6	2	7	7	6	7	4	6	7	6	7	6	4	6	6	7	7	7	7	4	6	7
1	6	1	6	7	6	7	6	6	7	7	3	6	7	7	6	7	6	7	5	4	6	7
1	6	1	7	7	5	7	7	5	7	7	5	7	7	7	7	7	7	7	7	3	7	7
1	6	2	7	7	4	7	7	4	4	4	4	7	7	7	7	4	7	7	7	1	7	7
1	6	2	6	7	5	7	4	5	7	5	7	7	6	7	7	7	7	7	7	4	7	7
1	6	2	7	7	3	7	5	3	7	7	6	6	7	7	7	7	7	7	5	3	7	7
1	6	1	7	7	3	5	6	2	7	7	7	7	7	3	5	7	4	6	6	7	7	6
1	6	2	3	7	4	7	3	5	7	7	7	7	7	5	5	6	7	6	6	7	7	7
1	6	2	5	7	4	7	6	5	7	7	6	7	7	7	7	7	5	7	3	3	7	7
1	6	2	2	7	6	6	2	5	6	4	7	7	5	7	7	7	6	6	7	1	7	7
1	6	2	6	7	3	7	5	6	7	6	7	7	7	6	7	7	7	7	6	2	7	7
1	6	1	7	7	4	6	4	3	7	6	7	7	6	7	7	7	6	7	6	4	7	6
1	6	1	6	7	5	7	5	3	6	6	7	7	6	6	6	7	7	7	7	2	7	6
1	6	1	7	7	3	7	4	3	6	7	7	6	6	7	6	6	7	7	7	3	5	6
1	6	2	7	7	5	4	3	2	7	6	7	6	7	6	6	7	7	7	7	3	7	7
1	6	2	7	7	7	7	7	6	7	7	7	7	7	7	7	7	7	7	7	5	7	7
1	6	2	7	7	4	6	4	5	7	6	5	7	7	6	6	7	6	7	5	6	7	7
1	6	1	5	5	6	6	6	6	7	6	4	5	6	4	5	6	6	6	5	6	7	6
1	6	1	6	7	4	7	5	3	6	7	6	5	7	7	6	7	6	6	4	6	7	7
1	6	2	7	7	3	6	6	6	7	7	7	7	7	7	7	7	7	7	7	3	7	7
1	6	1	7	7	6	6	6	3	6	7	7	7	7	7	6	7	7	7	7	4	7	4
1	6	2	7	7	4	7	5	3	6	6	4	6	5	5	6	6	6	7	7	6	7	7
1	6	2	7	7	4	7	4	6	7	7	7	7	7	6	7	7	7	7	7	3	7	7
1	6	2	7	7	3	7	4	7	7	7	6	6	7	7	7	7	6	7	6	3	7	5
1	6	2	7	4	4	7	3	7	7	6	6	5	7	6	6	7	5	7	6	5	7	7
1	6	2	4	7	6	7	7	7	6	5	3	6	7	2	7	7	6	7	6	4	1	7
1	6	2	7	7	7	7	4	5	5	5	6	7	7	7	7	7	7	7	6	3	6	7
1	6	2	7	6	5	7	4	4	7	6	6	7	7	7	7	7	7	7	5	3	7	7
1	6	1	7	7	3	5	1	6	7	4	7	6	5	7	7	7	7	7	6	6	7	7
1	6	2	7	6	4	5	4	3	6	4	4	5	5	4	4	5	5	5	5	2	6	5
1	6	2	7	7	3	7	4	3	5	6	7	7	7	7	7	7	6	7	5	5	7	7
1	6	2	7	7	4	5	5	2	7	4	2	5	7	5	6	7	7	7	2	4	7	7
1	6	1	7	7	5	7	4	4	6	3	3	5	7	4	6	7	5	7	4	7	7	5
1	6	2	5	7	6	7	3	6	7	7	6	7	6	7	6	7	7	7	2	3	5	7
1	6	1	7	6	7	5	4	1	7	5	6	6	5	7	7	7	5	6	5	4	5	7
1	6	1	4	7	7	7	5	6	7	7	5	7	7	7	6	7	7	7	6	7	6	6
1	6	1	1	7	3	7	5	6	6	6	6	7	5	6	6	6	7	7	6	2	7	7
1	6	1	2	7	3	7	4	7	7	6	7	7	6	7	7	7	7	7	7	6	7	7
1	6	1	7	7	6	7	7	2	7	7	7	7	7	7	7	7	7	7	7	7	7	7
1	6	2	4	7	6	7	2	4	7	3	7	2	2	7	7	6	6	7	7	1	7	4
1	6	2	7	6	6	7	2	7	7	7	7	6	6	4	7	6	6	7	7	2	7	6
1	6	2	7	6	6	7	2	7	7	7	7	6	6	4	7	6	7	7	7	2	7	4
1	6	1	7	6	6	7	2	7	7	7	7	6	7	4	7	6	6	7	7	2	7	6
1	6	2	7	7	6	5	2	6	7	5	7	7	7	6	7	7	6	7	6	2	7	6
1	6	2	7	7	6	5	1	7	3	1	2	3	6	7	6	3	6	7	6	4	6	7
1	6	2	7	7	6	7	5	4	3	1	2	6	6	7	6	3	6	7	6	4	6	7
1	6	2	5	6	5	6	4	4	5	3	5	5	5	6	6	3	6	7	6	4	6	7
1	6	2	6	7	6	5	4	6	6	6	7	6	7	7	7	7	7	7	6	4	7	7
1	6	1	7	7	6	7	4	6	7	6	6	7	7	7	7	7	7	7	7	7	6	7
1	6	1	6	7	6	7	1	6	6	6	5	6	7	6	4	7	7	7	6	2	7	7
1	6	1	7	7	4	7	6	4	7	7	7	7	6	6	6	7	7	7	7	7	7	5
1	6	2	4	7	6	7	2	6	7	3	7	2	4	7	7	7	7	7	7	4	7	5
1	6	1	7	7	4	7	6	4	7	2	7	7	7	7	7	7	7	7	7	4	7	7
1	6	2	7	7	4	7	3	6	7	7	6	6	7	7	6	7	7	7	3	7	7	7
1	6	2	7	7	4	4	5	1	7	7	7	7	7	7	7	7	7	7	6	2	4	7
1	6	2	7	7	5	7	7	2	4	7	7	7	7	7	7	7	7	7	7	4	7	7
1	6	1	6	7	6	5	1	7	6	7	6	7	7	7	6	6	7	7	7	7	7	7
1	6	2	7	7	2	7	6	3	7	7	7	7	7	7	7	7	7	7	7	3	7	7
1	6	1	4	7	6	7	7	6	7	7	7	7	7	6	7	7	7	7	6	6	4	7
1	6	1	6	7	3	7	3	6	7	4	6	6	6	6	6	7	5	6	6	1	7	6
1	6	2	6	5	4	2	3	3	7	6	6	3	5	7	5	6	2	7	6	3	7	7
1	6	2	6	6	4	6	3	6	7	6	7	6	6	6	7	7	6	6	5	5	7	7
1	6	2	7	7	4	7	7	4	7	7	7	7	7	7	7	7	7	7	7	7	7	7
1	6	2	7	7	5	7	3	5	7	7	7	4	7	7	7	7	7	7	7	6	7	7
1	6	2	7	7	4	7	4	5	6	3	6	6	7	7	5	7	5	6	6	4	7	6
1	6	2	7	7	2	5	4	7	7	7	7	6	6	6	7	7	7	7	7	3	7	7
1	6	2	6	7	4	7	7	5	7	6	4	6	3	6	6	7	6	7	5	7	7	7
1	6	2	7	7	5	7	6	6	6	6	6	7	7	7	6	7	7	7	6	6	7	7
1	6	2	7	7	7	7	6	7	7	7	7	7	7	7	7	7	4	7	5	3	7	7
1	6	2	7	7	6	7	5	6	4	6	6	7	6	7	7	7	7	7	4	3	6	7
1	6	2	7	7	4	7	4	6	6	6	5	6	7	6	7	7	5	5	4	4	7	7
1	6	2	7	7	7	7	2	7	7	7	4	7	7	7	6	7	7	7	4	4	7	7
1	6	2	7	7	5	7	2	6	7	7	7	7	7	7	7	7	7	7	6	4	7	7
1	6	2	7	6	3	7	6	4	7	6	6	6	6	7	6	7	5	7	5	2	7	7
1	6	2	7	6	2	5	2	4	6	6	6	6	7	7	6	6	6	6	5	6	7	6
1	6	2	7	7	4	7	3	5	7	6	5	7	7	6	7	7	7	7	7	5	7	7
1	6	2	7	7	2	7	7	1	6	4	6	7	6	7	7	6	7	7	6	2	7	7
1	6	1	7	7	3	7	7	4	7	7	6	6	7	4	7	7	7	7	2	2	7	7
1	6	1	7	7	4	7	4	6	4	4	7	7	7	7	7	7	7	7	7	4	7	7
1	6	1	7	6	5	6	4	6	7	7	6	4	7	7	6	7	7	7	6	6	7	7
1	6	2	6	6	6	7	4	4	7	6	4	5	7	7	7	7	7	7	4	5	7	7
1	6	1	6	6	6	5	3	6	6	5	6	7	7	7	6	7	7	6	6	2	7	7
1	6	2	5	5	4	7	3	4	6	7	3	6	7	7	6	7	6	7	5	4	7	7
1	6	2	6	7	5	7	4	5	7	6	7	7	7	7	7	7	7	7	7	7	7	7
1	6	1	6	6	2	6	4	3	6	7	5	6	7	7	6	7	7	6	6	2	7	6
1	6	2	6	6	5	6	2	4	7	7	7	6	7	6	7	7	6	7	7	2	7	7
1	6	2	5	7	4	7	6	4	6	5	6	7	7	5	7	7	7	7	7	1	7	7
1	6	2	7	7	6	7	4	6	7	6	7	7	7	7	7	7	7	7	7	3	7	7
1	6	2	6	7	4	6	6	5	7	7	5	7	7	7	6	7	6	7	2	4	7	7
1	6	1	6	7	4	7	7	5	7	7	7	6	7	7	7	7	7	7	7	7	7	7
1	6	2	7	7	6	7	4	5	6	7	3	6	7	7	7	7	6	7	3	5	7	6
1	6	2	7	6	5	7	3	2	7	6	4	7	6	4	7	6	5	6	3	7	6	7
1	6	2	4	6	6	7	2	7	7	5	7	5	7	7	6	7	6	6	6	1	7	6
1	6	2	6	6	5	7	6	7	7	6	5	5	7	6	6	7	5	5	4	3	7	6
1	6	2	3	7	5	7	6	5	7	7	6	7	7	7	7	7	7	7	5	4	7	7
1	6	2	7	7	5	7	7	5	6	6	7	7	7	7	7	7	7	7	7	1	7	7
1	6	2	7	7	4	7	4	6	7	7	5	7	7	7	7	7	7	7	6	1	7	7
1	6	2	7	7	5	7	5	5	6	7	5	7	7	7	7	7	7	7	5	4	7	7
1	6	1	6	7	5	7	7	6	7	7	6	7	7	7	7	7	6	7	5	1	7	7
1	6	2	7	7	4	7	3	4	6	7	6	7	7	6	7	7	7	5	7	1	7	7
